# Supplementary material for: Genome wide effects of oleic acid on cultured bovine granulosa cells: evidence for the activation of pathways favoring folliculo-luteal transition
Source: BMC Genomics. 2021 Jun 29;22:486. doi: 10.1186/s12864-021-07817-6 (PMC8243882; doi:10.1186/s12864-021-07817-6)
Supplement: Supplementary file 3 — Additional file 3: Table S1. List of OA regulated genes (DEGs). [file 12864_2021_7817_MOESM3_ESM.xlsx]

## Sheet: OA regulated genes (DEGs)
Transcript Cluster ID	oleic acid Bi-weight Avg Signal (log2)	oleic acid Bi-weight Avg Signal (linear)	control Bi-weight Avg Signal (log2)	control Bi-weight Avg Signal (linear)	Fold Change (linear) (oleic acid vs. control)	ANOVA p-value (oleic acid vs. control)	FDR p-value (oleic acid vs. control)	Gene Symbol	Description
12772142	4.98	31.5594	5.66	50.5626	-1.6	1.05e-07	0.000111	SEPT4	septin 4
12859375	10.89	1897.65	9.73	849.223	2.22	3.81e-07	0.000186	A2M	alpha-2-macroglobulin
12777512	4.2	18.3792	3.55	11.7127	1.57	2e-06	0.000335	ABCB11	ATP-binding cassette, sub-family B (MDR/TAP), member 11
12881541	4.63	24.761	4.01	16.1113	1.54	0.00043	0.008338	ABLIM3	actin binding LIM protein family, member 3
12822288	7.61	195.361	6.7	103.968	1.88	3.52e-08	6.1e-05	ACTA2; ACTG2	actin, alpha 2, smooth muscle, aorta; actin, gamma 2, smooth muscle, enteric
12695445	7.57	190.019	6.97	125.366	1.52	4.5e-07	0.000207	ACTN1	actinin, alpha 1
12821567	5.85	57.68	5.25	38.0546	1.51	1.7e-05	0.001122	ADAM12	ADAM metallopeptidase domain 12
12884815	6.72	105.42	5.76	54.1917	1.95	2e-06	0.000369	ADAM19	ADAM metallopeptidase domain 19
12889581	5.27	38.5859	4.68	25.6342	1.5	0.005182	0.045088	ADAM28	ADAM metallopeptidase domain 28
12796519	6.08	67.6492	5.08	33.8246	2.01	2e-06	0.0004	ADAMTS9	ADAM metallopeptidase with thrombospondin type 1 motif, 9
12770824	4.53	23.1029	6.06	66.7178	-2.87	6.78e-07	0.000245	AFMID	arylformamidase
12855679	5.19	36.5044	4.59	24.0839	1.52	0.002479	0.027353	AGMO	alkylglycerol monooxygenase
12790833	4.71	26.1729	3.94	15.3482	1.7	0.000113	0.003516	AKAP6	A kinase (PRKA) anchor protein 6
12892676	7.12	139.102	4.5	22.6274	6.15	1e-06	0.000292	ALDH1A1	aldehyde dehydrogenase 1 family, member A1
12786382	9.51	729.114	8.9	477.713	1.52	5.03e-09	2e-05	AMACR	alpha-methylacyl-CoA racemase
12876741	5.55	46.8507	6.26	76.6386	-1.64	0.000152	0.00427	AMH	anti-Mullerian hormone
12859490	5.92	60.5477	6.67	101.829	-1.69	2.6e-05	0.001408	AMIGO2	adhesion molecule with Ig-like domain 2
12744211	8	256	8.6	388.023	-1.51	1e-06	0.000316	ANAPC5	anaphase promoting complex subunit 5
12824843	3.12	8.69388	4.37	20.6776	-2.37	0.0001	0.003281	ANGPT2	angiopoietin 2
12878460	8.11	276.282	5.61	48.8403	5.69	2.1e-09	1.3e-05	ANGPTL4	angiopoietin-like 4
12821871	9.68	820.296	8.23	300.246	2.73	1.77e-09	1.3e-05	ANKRD1	ankyrin repeat domain 1 (cardiac muscle)
12871193	4.74	26.7228	3.9	14.9285	1.8	0.000108	0.003437	ANXA3	annexin A3
12783871	6.62	98.36	6.04	65.7993	1.5	7.32e-07	0.000248	AP1S3	adaptor-related protein complex 1, sigma 3 subunit
12682282	6.87	116.97	7.74	213.783	-1.84	3.12e-07	0.000176	APOD	apolipoprotein D
12833412	4.63	24.761	3.51	11.3924	2.17	2.2e-05	0.001282	AQP11	aquaporin 11
12732155	8.9	477.713	9.51	729.114	-1.53	5.82e-07	0.000231	ARHGAP20	Rho GTPase activating protein 20
12903979	7.04	131.599	7.65	200.854	-1.53	9e-06	0.00085	ARHGAP36	Rho GTPase activating protein 36
12852248	5.08	33.8246	5.69	51.6251	-1.53	0.00012	0.003657	ARL4A	ADP-ribosylation factor-like 4A
12803402	4.35	20.393	4.96	31.125	-1.53	2.7e-05	0.001448	ARMC12	armadillo repeat containing 12
12793470	4.71	26.1729	5.33	40.2244	-1.54	0.000262	0.006089	ARRDC4	arrestin domain containing 4
12872205	7.17	144.007	6.36	82.1393	1.75	6e-06	0.000654	ARSJ	arylsulfatase family, member J
12893122	4.81	28.0514	3.53	11.5514	2.43	8e-06	0.000769	ASPN	asporin
12832069	9.92	968.763	9.22	596.344	1.63	3.75e-09	1.8e-05	ASRGL1	asparaginase like 1
12740457	3.43	10.7779	4.17	18.0009	-1.67	0.000538	0.009627	ASTN1	astrotactin 1
12751837	5.64	49.8665	6.33	80.4489	-1.61	0.000104	0.003361	ATF5	activating transcription factor 5
12737098	5.34	40.5042	5.99	63.5579	-1.57	1.6e-05	0.001088	B3GALT2	UDP-Gal:betaGlcNAc beta 1,3-galactosyltransferase, polypeptide 2
12888223	5.27	38.5859	6	64	-1.66	6e-06	0.00064	B3GNT3	UDP-GlcNAc:betaGal beta-1,3-N-acetylglucosaminyltransferase 3
12787023	6.97	125.366	6.3	78.7932	1.59	9e-06	0.000845	BASP1	brain abundant, membrane attached signal protein 1
12707318	5.21	37.014	5.87	58.4852	-1.58	0.000401	0.007954	BCL11A	B-cell CLL/lymphoma 11A (zinc finger protein)
12910364	4.62	24.59	5.98	63.1189	-2.56	5.1e-05	0.002133	BEX2	brain expressed X-linked 2
12806486	7.37	165.421	8.24	302.334	-1.83	0.00035	0.007308	BLA-DQB; LA-DQB	MHC class II antigen; MHC cell surface glycoprotein
12853419	8.54	372.217	9.29	625.992	-1.68	0.000114	0.003548	BLVRA	biliverdin reductase A
12755702	7.2	147.033	7.82	225.972	-1.54	3e-05	0.001534	BLVRB	biliverdin reductase B (flavin reductase (NADPH))
12716976	8.32	319.573	7.7	207.937	1.53	2.4e-05	0.001344	BMP2	bone morphogenetic protein 2
12693777	6.67	101.829	5.69	51.6251	1.98	1.5e-05	0.001066	BMP4	bone morphogenetic protein 4
12749828	2.68	6.40856	3.35	10.1965	-1.59	0.001793	0.02176	BT.27409
12791556	6.88	117.784	6.24	75.5835	1.56	9e-06	0.000817	BT.65221
12720944	5.64	49.8665	6.25	76.1093	-1.54	3.6e-05	0.001726	C13H20orf20	chromosome 13 open reading frame, human C20orf20
12737294	5.28	38.8542	5.92	60.5477	-1.56	5.2e-05	0.00216	C16H1orf95	chromosome 16 open reading frame, human C1orf95
12786020	7.78	219.793	6.95	123.64	1.79	5e-06	0.000618	C1QTNF3	C1q and tumor necrosis factor related protein 3
12843918	4.45	21.8566	5.11	34.5353	-1.58	0.000104	0.003357	CA14	carbonic anhydrase XIV
12908260	5.97	62.6829	5.37	41.3553	1.52	9.2e-05	0.00314	CA5B	carbonic anhydrase VB, mitochondrial
12725324	5.74	53.4456	6.49	89.8845	-1.68	6e-06	0.00064	CA8	carbonic anhydrase VIII
12757189	3.81	14.0257	4.84	28.6408	-2.04	6e-05	0.002382	CALB2	calbindin 2
12720083	4.67	25.4572	5.28	38.8542	-1.52	0.000173	0.004638	CAMK1D	calcium/calmodulin-dependent protein kinase ID
12909762	5.59	48.1679	4.85	28.84	1.66	0.001321	0.01739	CAPN6	calpain 6
12726897	5.95	61.8199	5.36	41.0696	1.5	0.000329	0.006995	CASP4	caspase 4, apoptosis-related cysteine peptidase
12847098	3.69	12.9063	4.52	22.9433	-1.78	0.001142	0.015769	CCDC18	coiled-coil domain containing 18
12714635	4.38	20.8215	5.29	39.1245	-1.89	0.003638	0.035341	CCDC3	coiled-coil domain containing 3
12684718	9.47	709.176	8.54	372.217	1.9	2e-06	0.000331	CCDC80	coiled-coil domain containing 80
12831125	5.47	44.3235	4.77	27.2843	1.62	0.000651	0.010772	CCND1	cyclin D1
12868434	9.45	699.413	10.09	1089.92	-1.55	9.48e-07	0.000279	CCND2	cyclin D2
12852910	9.94	982.286	8.08	270.597	3.65	3.33e-08	6.1e-05	CD36	CD36 molecule (thrombospondin receptor)
12726663	5.47	44.3235	4.02	16.2234	2.73	5.76e-07	0.000231	CD44	CD44 molecule (Indian blood group)
12847375	7.47	177.294	8.14	282.088	-1.6	1.1e-05	0.000916	CDC14A	CDC14 cell division cycle 14 homolog A (S. cerevisiae)
12796774	4.64	24.9333	4.04	16.4498	1.51	0.003032	0.031263	CDCP1	CUB domain containing protein 1
12786403	8.48	357.054	9.53	739.292	-2.07	4e-06	0.000552	CDH12	cadherin 12, type 2 (N-cadherin 2)
12808508	3.66	12.6407	5.28	38.8542	-3.07	4e-06	0.000507	CDH20	cadherin 20, type 2
12784416	7.41	170.072	6.78	109.896	1.55	1.77e-07	0.000149	CERS6	ceramide synthase 6
12853629	6.72	105.42	7.5	181.019	-1.71	6.5e-05	0.002494	CHN2	chimerin (chimaerin) 2
12860640	9.81	897.644	10.63	1584.71	-1.77	1e-06	0.000324	CHST11	carbohydrate (chondroitin 4) sulfotransferase 11
12686960	5.59	48.1679	4.43	21.5557	2.23	0.000499	0.009217	CHST2	carbohydrate (N-acetylglucosamine-6-O) sulfotransferase 2
12748838	6.97	125.366	8.06	266.871	-2.13	1e-06	0.000316	CHST8	carbohydrate (N-acetylgalactosamine 4-0) sulfotransferase 8
12902925	6.84	114.563	7.51	182.278	-1.59	7e-06	0.000713	CITED1	Cbp/p300-interacting transactivator, with Glu/Asp-rich carboxy-terminal domain, 1
12846359	5.69	51.6251	4.69	25.8125	2	0.000174	0.004652	CLCA2	chloride channel accessory 2
12678900	10.67	1629.26	9.86	929.3	1.76	2.53e-07	0.000167	CLDN1	claudin 1
12862402	6.65	100.427	5.75	53.8174	1.88	4.6e-05	0.002033	CLEC12B	C-type lectin domain family 12, member B
12785671	6.72	105.42	8.16	286.026	-2.71	2e-06	0.000335	CMBL	carboxymethylenebutenolidase homolog (Pseudomonas)
12906145	5.22	37.2715	5.92	60.5477	-1.62	3e-06	0.000481	CMC4	mature T-cell proliferation 1
12737300	5.17	36.0019	7.18	145.009	-4.03	4.6e-08	7.4e-05	CNIH3	cornichon homolog 3 (Drosophila)
12880668	6.61	97.6806	5.89	59.3016	1.65	1e-05	0.000879	CNN1	calponin 1, basic, smooth muscle
12881080	6.99	127.116	6.23	75.0614	1.69	0.000121	0.003657	CNN2	calponin 2
12864010	4.81	28.0514	4.09	17.0299	1.64	0.000261	0.006064	CNTN1	contactin 1
12802836	7.77	218.275	8.58	382.681	-1.76	2.65e-07	0.000167	COL21A1	collagen, type XXI, alpha 1
12681808	5.57	47.5048	4.82	28.2465	1.68	0.000292	0.006496	COL8A1	collagen, type VIII, alpha 1
12809257	7.32	159.786	6.26	76.6386	2.08	3.44e-07	0.000179	COLEC12	collectin sub-family member 12
12741898	8.45	349.706	7.62	196.72	1.78	4e-06	0.000529	CPE	carboxypeptidase E
12754444	6.48	89.2636	5.77	54.5686	1.64	0.000372	0.007589	CPNE2	copine II
12833215	9.11	552.565	8.16	286.026	1.93	2e-06	0.000335	CPT1A	carnitine palmitoyltransferase 1A (liver)
12865096	6.36	82.1393	5.36	41.0696	2.01	7.1e-05	0.002638	CPT1B	carnitine palmitoyltransferase 1B (muscle)
12871895	5.62	49.18	4.66	25.2813	1.94	5.2e-05	0.00216	CPZ	carboxypeptidase Z
12699180	8.4	337.794	7.79	221.322	1.52	7.49e-07	0.00025	CRIM1	cysteine rich transmembrane BMP regulator 1 (chordin-like)
12684564	7.76	216.767	6.73	106.153	2.04	9e-06	0.000845	CSTB	cystatin B (stefin B)
12899445	10.16	1144.1	9.52	734.185	1.56	1e-05	0.000899	CTGF	connective tissue growth factor
12725810	7.4	168.897	6.49	89.8845	1.89	6.53e-07	0.000245	CTHRC1	collagen triple helix repeat containing 1
12890318	5.04	32.8996	4.27	19.2929	1.7	6.8e-05	0.002554	CTSL1	cathepsin L1
12910294	2.66	6.32033	3.3	9.84916	-1.56	0.000805	0.012461	CXHXorf22	chromosome X open reading frame, human CXorf22
12910004	3.06	8.33973	3.8	13.9288	-1.67	0.000484	0.009033	CXHXorf30	chromosome X open reading frame, human CXorf30
12908119	4	16	3.35	10.1965	1.57	0.001265	0.016849	CXHXorf57	chromosome X open reading frame, human CXorf57
12688063	5.66	50.5626	7.88	235.568	-4.68	4e-06	0.000517	CYP19A1	cytochrome P450, family 19, subfamily A, polypeptide 1
12886857	5.14	35.261	4.55	23.4254	1.51	0.000438	0.008453	CYP4F3	cytochrome P450, family 4, subfamily F, polypeptide 3
12760345	6.78	109.896	7.39	167.73	-1.53	9e-06	0.000853	CYTH1	cytohesin 1
12682628	7.36	164.279	6.67	101.829	1.62	0.000197	0.005052	CYYR1	cysteine/tyrosine-rich 1
12803894	5.14	35.261	4.29	19.5622	1.81	0.000799	0.01239	DAAM2	dishevelled associated activator of morphogenesis 2
12894933	4.7	25.9921	5.81	56.1028	-2.17	2e-06	0.000388	DBC1	deleted in bladder cancer 1
12808372	3.99	15.8895	3.37	10.3388	1.54	0.000103	0.003352	DCC	deleted in colorectal carcinoma
12806211	7.64	199.466	8.35	326.288	-1.64	1e-06	0.000301	DDR1	discoidin domain receptor tyrosine kinase 1
12774318	4.91	30.0647	3.97	15.6707	1.91	0.000315	0.006801	DES	desmin
12734323	5.73	53.0765	6.74	106.891	-2	0.000195	0.005023	DHRS3	dehydrogenase/reductase (SDR family) member 3
12734319	4.49	22.4711	5.24	37.7918	-1.69	1.9e-05	0.001221	DHRS3	dehydrogenase/reductase (SDR family) member 3
12780359	6.93	121.938	5.31	39.6706	3.08	8.76e-07	0.000271	DHRS9	dehydrogenase/reductase (SDR family) member 9
12780084	4.07	16.7955	4.88	29.446	-1.75	0.001268	0.01687	DPP4	dipeptidyl-peptidase 4
12774353	3.85	14.42	4.54	23.2636	-1.61	1.2e-05	0.000989	DPP4	dipeptidyl-peptidase 5
12884669	8.76	433.534	7.97	250.732	1.73	1.8e-05	0.00117	DPYSL3	dihydropyrimidinase-like 3
12809392	6.92	121.095	6.07	67.1819	1.81	5e-06	0.000586	DSG2	desmoglein 2
12745328	4.96	31.125	5.61	48.8403	-1.57	2.1e-05	0.001266	EDNRA	endothelin receptor type A
12711148	5.47	44.3235	4.48	22.3159	1.99	0.000448	0.008591	EDNRB	endothelin receptor type B
12853913	6.92	121.095	8.05	265.028	-2.19	1e-06	0.000316	EEPD1	endonuclease/exonuclease/phosphatase family domain containing 1
12705367	9.38	666.287	7.95	247.28	2.69	3.33e-07	0.000177	EFEMP1	EGF containing fibulin-like extracellular matrix protein 1
12839021	5.38	41.6429	6.02	64.8934	-1.57	2.4e-05	0.001349	EFHD1	EF-hand domain family, member D1
12710948	7.2	147.033	6.57	95.0095	1.55	3.3e-05	0.001632	EFNB2	ephrin-B2
12862103	5.43	43.1115	4.83	28.443	1.51	0.000262	0.00609	ELK3	ELK3, ETS-domain protein (SRF accessory protein 2)
12786697	3.24	9.44794	4.31	19.8353	-2.1	9.6e-05	0.0032	EMB	embigin
12742218	7.62	196.72	8.93	487.751	-2.47	1.39e-09	1.3e-05	EMID1	EMI domain containing 1
12807909	4.55	23.4254	3.74	13.3614	1.76	0.000198	0.005058	EMILIN2	elastin microfibril interfacer 2
12696285	4.72	26.3549	5.6	48.5029	-1.83	7.2e-05	0.00267	EML5	echinoderm microtubule associated protein like 5
12898893	7.67	203.657	6.87	116.97	1.74	3e-06	0.000462	ENPP1	ectonucleotide pyrophosphatase/phosphodiesterase 1
12810159	5.72	52.7098	4.98	31.5594	1.67	6.1e-05	0.002401	EPB41L3	erythrocyte membrane protein band 4.1-like 3
12776360	6.94	122.786	6.33	80.4489	1.52	4e-06	0.000553	EPHA2	EPH receptor A2
12861534	4.11	17.2677	3.49	11.2356	1.54	3e-05	0.001534	EPS8	epidermal growth factor receptor pathway substrate 8
12693406	6.7	103.968	7.38	166.572	-1.6	3e-06	0.000436	ESR2	estrogen receptor 2 (ER beta)
12740236	5.35	40.7859	6.56	94.3532	-2.31	3e-06	0.000436	ETNK2	ethanolamine kinase 2
12834727	5.38	41.6429	4.33	20.1122	2.07	4e-06	0.000553	ETS1	v-ets erythroblastosis virus E26 oncogene homolog 1 (avian)
12835846	7.21	148.056	6.63	99.0442	1.5	1.8e-05	0.00117	F11R	F11 receptor
12738397	7.46	176.069	6.51	91.1392	1.94	2.46e-07	0.000167	F5	coagulation factor V (proaccelerin, labile factor)
12721605	6.71	104.691	5.92	60.5477	1.74	7e-06	0.000745	FABP5	fatty acid binding protein 5 (psoriasis-associated)
12833840	7.48	178.527	6.83	113.772	1.56	7e-06	0.000745	FADS3	fatty acid desaturase 3
12844764	5.41	42.5179	4.76	27.0958	1.57	0.000285	0.006399	FAM102B	family with sequence similarity 102, member B
12710542	4.81	28.0514	4.15	17.7531	1.58	0.000565	0.009917	FAM216B	chromosome 12 open reading frame, human C13orf30
12803236	4.06	16.6795	4.7	25.9921	-1.56	0.000237	0.005718	FAM65B	family with sequence similarity 65, member B
12704512	9.1	548.748	9.82	903.888	-1.65	3e-06	0.000481	FAM78A	family with sequence similarity 78, member A
12734776	2.66	6.32033	3.66	12.6407	-2	0.000808	0.012481	FASLG	Fas ligand (TNF superfamily, member 6)
12902824	4.13	17.5087	4.84	28.6408	-1.63	0.002935	0.030743	FATE1	fetal and adult testis expressed 1
12744300	5.39	41.9326	6.3	78.7932	-1.88	1.9e-05	0.001184	FBXW7	F-box and WD repeat domain containing 7
12758621	4.7	25.9921	5.54	46.5271	-1.79	3.3e-05	0.001636	FCGBP	Fc fragment of IgG binding protein
12749627	8.21	296.112	7.49	179.769	1.65	9e-06	0.000853	FCGRT	Fc fragment of IgG, receptor, transporter, alpha
12761190	6.72	105.42	7.31	158.683	-1.51	1.3e-05	0.000993	FDXR; LOC788912	ferredoxin reductase; NADPH:adrenodoxin oxidoreductase, mitochondrial-like
12678679	6.09	68.1197	6.9	119.428	-1.76	3.2e-05	0.001597	FOXL2	forkhead box L2
12890007	4.13	17.5087	4.82	28.2465	-1.61	0.001555	0.019638	FSD1L	fibronectin type III and SPRY domain containing 1-like
12703820	7.2	147.033	8.19	292.036	-1.99	2e-05	0.001228	FSHR	follicle stimulating hormone receptor
12787048	9.87	935.763	10.65	1606.83	-1.72	8e-06	0.000777	FST	follistatin
12879171	9.65	803.414	8.98	504.951	1.59	4.9e-05	0.00208	FSTL3	follistatin-like 3 (secreted glycoprotein)
12893958	3.76	13.5479	4.52	22.9433	-1.69	0.00092	0.013601	GABBR2	gamma-aminobutyric acid (GABA) B receptor, 2
12782740	5.65	50.2134	6.54	93.0542	-1.85	3e-06	0.000436	GALNT13	UDP-N-acetyl-alpha-D-galactosamine:polypeptide N-acetylgalactosaminyltransferase 13 (GalNAc-T13)
12801746	8.46	352.139	9.78	879.171	-2.5	2.12e-08	5.2e-05	GCLC	glutamate-cysteine ligase, catalytic subunit
12822767	5	32	6.01	64.4452	-2.02	1.4e-05	0.001054	GFRA1	GDNF family receptor alpha 1
12907479	5.91	60.1295	4.93	30.4844	1.97	0.000267	0.006149	GK	glycerol kinase
12741558	4.34	20.2521	5.53	46.2057	-2.28	1.2e-05	0.000985	GLT25D2	glycosyltransferase 25 domain containing 2
12824980	5.69	51.6251	4.84	28.6408	1.81	1.4e-05	0.001047	GPM6A	glycoprotein M6A
12904800	9.57	760.076	8.22	298.172	2.55	3e-06	0.000481	GPR50	G protein-coupled receptor 50
12849517	2.39	5.24157	3.25	9.51366	-1.81	0.000144	0.004106	GPR85	G protein-coupled receptor 85
12725857	3.32	9.98664	4.71	26.1729	-2.63	0.00062	0.010439	GPT	glutamic-pyruvate transaminase (alanine aminotransferase)
12775222	8.57	380.038	9.33	643.591	-1.7	6.45e-07	0.000245	GRB14	growth factor receptor-bound protein 14
12696603	6.58	95.6704	5.59	48.1679	1.99	6e-05	0.00238	GREM1	gremlin 1
12804538	4.68	25.6342	5.31	39.6706	-1.55	0.003108	0.031771	GSTA2	glutathione S-transferase alpha 2
12841230	8.23	300.246	8.92	484.382	-1.61	1.1e-05	0.000947	GSTM3	glutathione S-transferase mu 3 (brain)
12798602	5.51	45.5696	4.59	24.0839	1.89	6e-06	0.00067	GXYLT2	glucoside xylosyltransferase 2
12727451	3.63	12.3805	4.3	19.6983	-1.6	0.002116	0.024439	GYLTL1B	glycosyltransferase-like 1B
12829082	7.39	167.73	6.71	104.691	1.6	0.00115	0.015813	H19	H19, imprinted maternally expressed transcript (non-protein coding)
12786203	4.23	18.7654	5.31	39.6706	-2.11	3.4e-05	0.001672	HCN1	hyperpolarization activated cyclic nucleotide-gated potassium channel 1
12684420	9.29	625.992	10.19	1168.14	-1.86	1.6e-05	0.001107	HEG1	HEG homolog 1 (zebrafish)
12901117	7.82	225.972	8.41	340.144	-1.5	1e-06	0.000301	HEY2	hairy/enhancer-of-split related with YRPW motif 2
12738595	7.83	227.544	7.23	150.123	1.52	2e-05	0.001236	HSD11B1	hydroxysteroid (11-beta) dehydrogenase 1
12901422	3.73	13.2691	4.47	22.1618	-1.67	0.004678	0.041886	HTR1E	5-hydroxytryptamine (serotonin) receptor 1E
12887803	8.09	272.479	7.14	141.044	1.94	7e-06	0.000713	IFI30	interferon, gamma-inducible protein 30
12730744	8.37	330.842	7.75	215.269	1.54	2e-06	0.000349	IL18	interleukin 18 (interferon-gamma-inducing factor)
12686272	5.95	61.8199	5.27	38.5859	1.6	2.3e-05	0.001294	IL1RAP	interleukin 1 receptor accessory protein
12698536	5.9	59.7141	4.54	23.2636	2.57	2.9e-05	0.001505	IL1RN	interleukin 1 receptor antagonist
12775732	5.29	39.1245	4.68	25.6342	1.53	5.2e-05	0.00216	IL22RA1	interleukin 22 receptor, alpha 1
12893064	3.83	14.2215	4.59	24.0839	-1.69	0.000484	0.009033	IL33	interleukin 33
12869838	5.33	40.2244	4.31	19.8353	2.02	7.4e-05	0.002703	IL8	interleukin 8
12823595	6.91	120.259	7.59	192.672	-1.61	0.000561	0.009853	ING2	inhibitor of growth family, member 2
12774405	8.72	421.679	9.93	975.501	-2.32	1.3e-05	0.001031	INHA	inhibin, alpha
12848966	10.89	1897.65	11.49	2876.3	-1.51	7.35e-08	9e-05	INHBA	inhibin, beta A
12876972	6.3	78.7932	7.3	157.586	-1.99	2.7e-05	0.001449	INSL3	insulin-like 3 (Leydig cell)
12791216	7.19	146.018	5.92	60.5477	2.42	1e-06	0.000324	ISG12(B)	TLH29 protein precursor-like
12695388	4.96	31.125	4.18	18.1261	1.72	0.00124	0.016638	ITGA11	integrin, alpha 11
12780367	7.4	168.897	6.75	107.635	1.57	8e-06	0.000781	ITGA4	integrin, alpha 4 (antigen CD49D, alpha 4 subunit of VLA-4 receptor)
12796270	7.92	242.191	7.21	148.056	1.64	2.6e-05	0.001405	ITGA9	integrin, alpha 9
12792677	8.84	458.253	8.16	286.026	1.59	1e-06	0.000316	ITPK1	inositol-tetrakisphosphate 1-kinase
12880959	8	256	9.76	867.067	-3.38	2.94e-08	6e-05	JAK3	Janus kinase 3
12854591	5.12	34.7755	5.77	54.5686	-1.57	0.000122	0.003685	JHDM1D	jumonji C domain containing histone demethylase 1 homolog D (S. cerevisiae)
12851661	5.47	44.3235	6.9	119.428	-2.68	1.4e-05	0.001049	KCND2	potassium voltage-gated channel, Shal-related subfamily, member 2
12883582	4.93	30.4844	5.52	45.8866	-1.5	0.002629	0.028538	KCNN1	potassium intermediate/small conductance calcium-activated channel, subfamily N, member 1
12764961	5.58	47.8352	4.88	29.446	1.63	0.000168	0.004536	KCTD11	potassium channel tetramerisation domain containing 11
12802333	4.05	16.5642	4.84	28.6408	-1.73	0.000986	0.014274	KIAA0319	KIAA0319 ortholog
12790204	9.55	749.612	7.83	227.544	3.3	1.98e-08	5.2e-05	KIAA1199	KIAA1199 ortholog
12848067	4.76	27.0958	5.4	42.2243	-1.56	2.5e-05	0.001382	KIAA1324	KIAA1324 ortholog
12845655	5.17	36.0019	4.56	23.5883	1.52	0.000235	0.005674	KIF1A	kinesin family member 1A
12864766	6.31	79.3413	5.67	50.9143	1.57	6.6e-05	0.002511	KRT18	keratin 18
12735396	5	32	5.7	51.9842	-1.63	0.000361	0.007434	LAMC2	laminin, gamma 2
12893949	3.53	11.5514	2.53	5.77572	2.01	0.000391	0.007815	LGI3	leucine rich repeat LGI family member 3
12703930	3.08	8.45614	3.72	13.1775	-1.56	0.000676	0.011063	LHCGR	luteinizing hormone/choriogonadotropin receptor
12745282	5.75	53.8174	4.98	31.5594	1.71	0.000244	0.005806	LIF	leukemia inhibitory factor (cholinergic differentiation factor)
12861991	6.64	99.7331	5.83	56.8859	1.75	4e-06	0.00054	LIMA1	LIM domain and actin binding 1
12866791	6.61	97.6806	7.41	170.072	-1.73	7e-06	0.000745	LIN7A	lin-7 homolog A (C. elegans)
12891544	6.05	66.257	6.73	106.153	-1.6	0.00054	0.009649	LINGO2	leucine rich repeat and Ig domain containing 2
12848409	6.59	96.3358	7.28	155.417	-1.61	4.8e-05	0.00208	LOC100137763	uncharacterized LOC100137763
12713277	5.72	52.7098	5.14	35.261	1.5	0.002648	0.028653	LOC100295842; LOC100849274	peptidase inhibitor 3, skin-derived-like; elafin-like
12863581	4.06	16.6795	3.01	8.05564	2.06	0.000523	0.009502	LOC100297676	C-type lectin domain family 2 member G-like
12892487	3.02	8.11168	3.83	14.2215	-1.76	0.000354	0.007343	LOC100335340	uncharacterized LOC100335340
12762310	5.05	33.1285	6.08	67.6492	-2.04	2e-06	0.000388	LOC508666	C-C motif chemokine 23
12850372	4.1	17.1484	4.91	30.0647	-1.76	3e-05	0.001536	LOC517284	protein piccolo-like
12809866	6.57	95.0095	5.79	55.3304	1.71	5e-06	0.000567	LOC522631; LOC529934	piezo-type mechanosensitive ion channel component 2-like
12803149	6.99	127.116	5.52	45.8866	2.77	1.8e-05	0.001168	LOC537017	cytidine monophosphate-N-acetylneuraminic acid hydroxylase-like
12868685	8.03	261.379	8.81	448.822	-1.71	7.01e-07	0.000245	LOC618369	lactosylceramide 4-alpha-galactosyltransferase-like
12906231	2.99	7.94474	3.78	13.737	-1.73	0.00536	0.04606	LOC783491	uncharacterized LOC783491
12876752	5.79	55.3304	4.62	24.59	2.24	8e-05	0.002845	LOX	lysyl oxidase
12894529	7.05	132.514	6.19	73.0089	1.82	9.6e-05	0.00319	LOXL2	lysyl oxidase-like 2
12821440	5.41	42.5179	4.46	22.0087	1.93	1.6e-05	0.00111	LOXL4	lysyl oxidase-like 4
12751621	6.31	79.3413	5.39	41.9326	1.89	7.5e-05	0.00272	LPCAT2	lysophosphatidylcholine acyltransferase 2
12889017	6.46	88.0347	7.72	210.839	-2.38	9e-06	0.000822	LPL	lipoprotein lipase
12836232	7.49	179.769	8.26	306.555	-1.7	6e-06	0.000629	LRP8	low density lipoprotein receptor-related protein 8, apolipoprotein e receptor
12825623	7.83	227.544	8.41	340.144	-1.5	1.54e-07	0.000139	LRRC3B	leucine rich repeat containing 3B
12845651	5.5	45.2548	4.77	27.2843	1.66	8.2e-05	0.002892	LRRC8C	leucine rich repeat containing 8 family, member C
12747809	3.27	9.64646	4.16	17.8766	-1.86	1.22e-07	0.000119	MAB21L2	mab-21-like 2 (C. elegans)
12892238	5.23	37.5307	4.6	24.2515	1.54	0.000906	0.013541	MAMDC2; LOC539199	MAM domain containing 2; MAM domain-containing protein 2-like
12738987	6.8	111.43	6.17	72.0037	1.55	5.8e-05	0.002301	MAP1LC3C	microtubule-associated protein 1 light chain 3 gamma
12901045	5.84	57.2816	6.69	103.25	-1.8	7.3e-05	0.002691	MAP3K5	mitogen-activated protein kinase kinase kinase 5
12905729	6.47	88.647	7.07	134.364	-1.52	4e-06	0.0005	MAP7D2	MAP7 domain containing 2
12786676	5.14	35.261	4.49	22.4711	1.57	0.000101	0.003301	MARCH11	membrane associated ring-CH-type finger 11
12737033	7.7	207.937	8.32	319.573	-1.53	2e-05	0.001237	MARK1	MAP/microtubule affinity-regulating kinase 1
12803451	6.27	77.1717	5.45	43.7133	1.77	5e-06	0.000608	MBOAT1	membrane bound O-acyltransferase domain containing 1
12680135	6.34	81.0084	7.02	129.787	-1.6	1.5e-05	0.001078	MCCC1	methylcrotonoyl-CoA carboxylase 1 (alpha)
12852857	6.38	83.2859	5.67	50.9143	1.63	2e-05	0.001223	MET	met proto-oncogene (hepatocyte growth factor receptor)
12844465	6.49	89.8845	7.11	138.141	-1.54	6e-06	0.00064	MFSD2A	major facilitator superfamily domain containing 2A
12864461	8.96	497.999	8.19	292.036	1.7	1e-06	0.000297	MGST1	microsomal glutathione S-transferase 1
12818812	3.74	13.3614	4.76	27.0958	-2.03	9.3e-05	0.003161	MIR202	microRNA mir-202
12846912	6.78	109.896	6.12	69.551	1.58	6.4e-05	0.002483	MLLT11	myeloid/lymphoid or mixed-lineage leukemia (trithorax homolog, Drosophila); translocated to, 11
12749561	8.36	328.557	7.52	183.546	1.79	1.5e-05	0.001083	MMP2	matrix metallopeptidase 2 (gelatinase A, 72kDa gelatinase, 72kDa type IV collagenase)
12891600	4.8	27.8576	5.89	59.3016	-2.12	2e-06	0.00033	MOB3B	MOB kinase activator 3B
12809169	6.23	75.0614	6.89	118.603	-1.58	0.000557	0.00982	MOCOS	molybdenum cofactor sulfurase
12891549	3.48	11.1579	4.1	17.1484	-1.54	0.000179	0.004748	MUSK	muscle, skeletal, receptor tyrosine kinase
12745765	7.34	162.017	8.17	288.015	-1.78	7e-06	0.000729	MVK	mevalonate kinase
12875478	3.87	14.6213	3.09	8.51496	1.72	0.003542	0.034714	MYOZ2	myozenin 2
12712521	4.15	17.7531	5.02	32.4467	-1.83	0.000173	0.004638	NALCN	sodium leak channel, non-selective
12716914	2.64	6.23332	3.46	11.0043	-1.77	0.000795	0.01239	NAP1L1	nucleosome assembly protein 1 like 1
12903726	6.79	110.661	6.03	65.3448	1.69	4e-06	0.000545	NDP	Norrie disease (pseudoglioma)
12860348	5.07	33.5909	3.98	15.7797	2.12	1.5e-05	0.001081	NELL2	NEL-like 2 (chicken)
12843193	7.57	190.019	6.9	119.428	1.59	2.01e-07	0.000155	NEXN	nexilin-like
12678828	6.39	83.8652	5.75	53.8174	1.56	0.002017	0.023593	NFKBIZ	nuclear factor of kappa light polypeptide gene enhancer in B-cells inhibitor, zeta
12695283	9.06	533.742	8.21	296.112	1.8	6.06e-09	2.1e-05	NID2	nidogen 2 (osteonidogen)
12791964	5.33	40.2244	6.37	82.7106	-2.05	5e-06	0.00062	NMB	neuromedin B
12767532	5.38	41.6429	6.91	120.259	-2.9	2.63e-07	0.000167	NOS2	nitric oxide synthase 2, inducible
12874156	7.84	229.126	8.81	448.822	-1.95	1.58e-08	4.8e-05	NPNT	nephronectin
12888975	6.75	107.635	7.37	165.421	-1.53	3.5e-05	0.001683	NPR2	natriuretic peptide receptor B/guanylate cyclase B (atrionatriuretic peptide receptor B)
12818766	7.02	129.787	6.09	68.1197	1.91	0.000133	0.003905	NPS	neuropeptide S
12815052	7.01	128.89	7.84	229.126	-1.78	6.25e-08	9e-05	NPTX2	neuronal pentraxin II
12703968	5.23	37.5307	6.06	66.7178	-1.77	3.3e-05	0.001636	NRXN1	neurexin 1
12899142	4.58	23.9176	5.17	36.0019	-1.5	0.003606	0.035128	NT5DC1	5'-nucleotidase domain containing 1
12856728	5.42	42.8137	4.57	23.7524	1.81	7e-06	0.000719	NTS	neurotensin
12866428	8.27	308.687	7.52	183.546	1.68	7e-06	0.000713	NUAK1	NUAK family, SNF1-like kinase, 1
12856897	8.96	497.999	8.2	294.067	1.69	8.5e-05	0.002957	OLR1	oxidized low density lipoprotein (lectin-like) receptor 1
12892568	3.87	14.6213	3.11	8.63383	1.69	0.000188	0.00491	OMD	osteomodulin
12787462	6.86	116.162	6.1	68.5935	1.69	0.000143	0.004106	OSMR	oncostatin M receptor
12731077	7.72	210.839	7.05	132.514	1.6	0.000284	0.00638	P4HA3	prolyl 4-hydroxylase, alpha polypeptide III
12832821	6.45	87.4266	4.31	19.8353	4.4	7.01e-08	9e-05	PAG11	pregnancy-associated glycoprotein 11
12682124	7.78	219.793	7.13	140.07	1.57	0.000171	0.004596	PARP14	poly (ADP-ribose) polymerase family, member 14
12906133	6.2	73.5167	7.15	142.025	-1.92	1.4e-05	0.001047	PASD1	PAS domain containing 1
12774553	2.69	6.45313	1.99	3.97237	1.63	0.000465	0.008771	PDE1A	phosphodiesterase 1A, calmodulin-dependent
12864086	6.33	80.4489	5.51	45.5696	1.77	9.8e-05	0.003239	PDE1B	phosphodiesterase 1B, calmodulin-dependent
12732706	6.27	77.1717	5.6	48.5029	1.59	6.1e-05	0.002399	PDE3B	phosphodiesterase 3B, cGMP-inhibited
12878836	4.69	25.8125	3.81	14.0257	1.83	0.000868	0.013166	PDE4A	phosphodiesterase 4A, cAMP-specific
12687856	6.07	67.1819	6.74	106.891	-1.58	0.000126	0.003768	PDE8B	phosphodiesterase 8B
12853639	5.17	36.0019	4.12	17.3878	2.08	9.3e-05	0.003142	PDK4	pyruvate dehydrogenase kinase, isozyme 4
12823094	7.33	160.898	6.64	99.7331	1.61	2.2e-05	0.001282	PDLIM1	PDZ and LIM domain 1
12825451	5.34	40.5042	4.22	18.6357	2.17	2.99e-07	0.000176	PDLIM3	PDZ and LIM domain 3
12739170	10.11	1105.13	9.52	734.185	1.51	3.4e-05	0.001657	PDPN	podoplanin
12865501	2.74	6.6807	3.43	10.7779	-1.61	0.003192	0.032324	PDZRN4	PDZ domain containing ring finger 4
12856653	3.02	8.11168	3.61	12.2101	-1.51	0.000872	0.013194	PDZRN4	PDZ domain containing ring finger 4
12899957	6.21	74.028	5.48	44.6318	1.66	0.00059	0.010193	PERP	PERP, TP53 apoptosis effector
12681843	8.2	294.067	8.83	455.087	-1.56	3.26e-07	0.000177	PFN2	profilin 2
12693397	4.29	19.5622	5.39	41.9326	-2.14	0.001599	0.020044	PGF	placental growth factor
12752815	7.66	202.251	8.28	310.834	-1.54	7.01e-07	0.000245	PHLPP2	PH domain and leucine rich repeat protein phosphatase 2
12822410	4.81	28.0514	5.57	47.5048	-1.7	2.5e-05	0.001382	PKD2L1	polycystic kidney disease 2-like 1
12774753	4.81	28.0514	3.05	8.28212	3.39	1.4e-05	0.001057	PLA2R1	phospholipase A2 receptor 1, 180kDa
12755776	9.3	630.346	8.57	380.038	1.66	5e-06	0.000564	PLAUR	plasminogen activator, urokinase receptor
12786665	6.04	65.7993	5.25	38.0546	1.73	9e-05	0.003094	PLCXD3	phosphatidylinositol-specific phospholipase C, X domain containing 3
12728656	4.66	25.2813	5.45	43.7133	-1.73	9e-06	0.000845	PLEKHA7	pleckstrin homology domain containing, family A member 7
12889041	11.23	2401.97	10.33	1287.18	1.86	9.67e-08	0.000107	PLIN2	perilipin 2
12717097	7.41	170.072	6.73	106.153	1.6	0.000189	0.004915	PMEPA1	prostate transmembrane protein, androgen induced 1
12771785	8.27	308.687	7.35	163.144	1.89	1e-06	0.000316	PMP22	peripheral myelin protein 22
12797985	6.85	115.36	7.5	181.019	-1.57	4e-05	0.001862	PPARG	peroxisome proliferator-activated receptor gamma
12800563	6.45	87.4266	7.11	138.141	-1.58	1.8e-05	0.001163	PPARG-TSEN2; PPARG	PPARG-TSEN2; peroxisome proliferator-activated receptor gamma
12687438	5.84	57.2816	5.23	37.5307	1.53	0.000268	0.006159	PPP2R3A; LOC100851082	protein phosphatase 2, regulatory subunit B'', alpha; serine/threonine-protein phosphatase 2A regulatory subunit B'' subunit alpha-like
12727402	6.6	97.0059	6.02	64.8934	1.5	0.000185	0.004849	PRKCDBP	protein kinase C, delta binding protein
12793185	6.88	117.784	7.51	182.278	-1.55	9e-06	0.000817	PRKD1	protein kinase D1
12905259	6.52	91.7731	7.48	178.527	-1.96	1e-05	0.000866	PRPS2	phosphoribosyl pyrophosphate synthetase 2
12906728	5.78	54.9482	6.43	86.2229	-1.57	0.001194	0.016211	PRPS2; LOC100336819	phosphoribosyl pyrophosphate synthetase 2
12855425	4.85	28.84	5.54	46.5271	-1.62	0.000204	0.005151	PRR15	proline rich 15
12898870	5.19	36.5044	6.28	77.7085	-2.14	7e-06	0.000745	PRSS35	protease, serine, 35
12787006	4.11	17.2677	3.35	10.1965	1.7	0.000289	0.006457	PTGER4	prostaglandin E receptor 4 (subtype EP4)
12703992	6.53	92.4115	7.39	167.73	-1.82	0.000211	0.005271	PTGES	prostaglandin E synthase
12893556	7.64	199.466	8.38	333.144	-1.66	2.2e-05	0.001282	PTGR1	prostaglandin reductase 1
12738576	8.28	310.834	7.53	184.823	1.68	1e-06	0.000292	PTGS2	prostaglandin-endoperoxide synthase 2 (prostaglandin G/H synthase and cyclooxygenase)
12891005	6.12	69.551	6.89	118.603	-1.7	3.52e-07	0.000179	PTPRD	protein tyrosine phosphatase, receptor type, D
12686574	7.99	254.232	7.28	155.417	1.63	8e-06	0.000781	PTX3	pentraxin 3, long
12752457	9.2	588.134	8.23	300.246	1.96	3.18e-07	0.000176	PVR	poliovirus receptor
12698464	6.71	104.691	5.89	59.3016	1.76	6.2e-05	0.002435	QPCT	glutaminyl-peptide cyclotransferase
12871482	3.05	8.28212	4.52	22.9433	-2.77	2e-06	0.000388	QRFPR	pyroglutamylated RFamide peptide receptor
12697094	5.9	59.7141	6.61	97.6806	-1.64	0.000116	0.003576	RAB15	RAB15, member RAS onocogene family
12831416	4.45	21.8566	5.58	47.8352	-2.18	1e-05	0.000899	RAB38	RAB38, member RAS oncogene family
12709777	7.85	230.72	8.44	347.291	-1.51	1.7e-05	0.001154	RAP2A	RAP2A, member of RAS oncogene family
12700783	6.81	112.206	8.06	266.871	-2.38	2e-06	0.000355	RASGRP3	RAS guanyl releasing protein 3 (calcium and DAG-regulated)
12871419	7.95	247.28	8.61	390.722	-1.57	1.2e-05	0.000993	RASL11B	RAS-like, family 11, member B
12821410	7.03	130.69	6.38	83.2859	1.56	4.3e-05	0.001974	RBP4	retinol binding protein 4, plasma
12788381	8.14	282.088	9.09	544.958	-1.94	1e-06	0.000316	RGNEF	190 kDa guanine nucleotide exchange factor
12843671	6.79	110.661	7.4	168.897	-1.53	2.1e-05	0.001266	RIMKLA	ribosomal modification protein rimK-like family member A
12681539	6.93	121.938	7.52	183.546	-1.51	6e-06	0.00069	ROBO2	roundabout, axon guidance receptor, homolog 2 (Drosophila)
12704737	6.65	100.427	6.03	65.3448	1.54	6.8e-05	0.002554	RRM2	ribonucleotide reductase M2
12900966	2.98	7.88986	2.26	4.78991	1.65	0.00063	0.01056	RSPO3	R-spondin 3
12826742	4.4	21.1121	5.03	32.6724	-1.55	0.000426	0.008271	RYR2	ryanodine receptor 2 (cardiac)
12875191	8.9	477.713	8.15	284.05	1.69	3e-06	0.000465	SCFD2	sec1 family domain containing 2
12780215	8.81	448.822	7.93	243.875	1.83	4.58e-07	0.000207	SCG2	secretogranin II
12848893	5.92	60.5477	6.5	90.5097	-1.5	0.000806	0.012475	SCIN	scinderin
12701179	6.72	105.42	5.54	46.5271	2.27	7e-06	0.000745	SDC1	syndecan 1
12773173	5.01	32.2226	6.12	69.551	-2.16	0.000218	0.005395	SECTM1A	secreted and transmembrane protein 1A
12851272	5.65	50.2134	4.87	29.2426	1.72	4.2e-05	0.001944	SEMA3D	sema domain, immunoglobulin domain (Ig), short basic domain, secreted, (semaphorin) 3D
12785247	7.23	150.123	6.62	98.36	1.52	0.000233	0.005654	SEMA5A	sema domain, seven thrombospondin repeats (type 1 and type 1-like), transmembrane domain (TM) and short cytoplasmic domain, (semaphorin) 5A
12807830	4.26	19.1597	3.2	9.18959	2.09	5e-06	0.000601	SERPINB10	serpin peptidase inhibitor, clade B (ovalbumin), member 10
12809196	11.45	2797.65	10.69	1652	1.69	1.94e-07	0.000155	SERPINB2	serpin peptidase inhibitor, clade B (ovalbumin), member 2
12807673	7.58	191.341	6.54	93.0542	2.06	8e-06	0.000805	SERPINB2	serpin peptidase inhibitor, clade B (ovalbumin), member 2
12780349	10.53	1478.58	11.16	2288.2	-1.55	9e-06	0.000822	SERPINE2	serpin peptidase inhibitor, clade E (nexin, plasminogen activator inhibitor type 1), member 2
12742481	10.28	1243.34	9.53	739.292	1.69	4.87e-08	7.4e-05	SFRP2	secreted frizzled-related protein 2
12824508	3.55	11.7127	4.17	18.0009	-1.53	0.000537	0.009617	SGCZ	sarcoglycan, zeta
12682546	4.9	29.8571	4.25	19.0273	1.57	0.002571	0.02808	SH3BGR	SH3 domain binding glutamic acid-rich protein
12886917	4.4	21.1121	3.32	9.98664	2.11	0.000631	0.01057	SH3TC2	SH3 domain and tetratricopeptide repeats 2
12837079	7.25	152.219	7.9	238.856	-1.57	5.5e-07	0.000231	SIKE1	suppressor of IKBKE 1
12771478	5.71	52.3457	5.02	32.4467	1.61	5.5e-05	0.002233	SLC16A5	solute carrier family 16, member 5 (monocarboxylic acid transporter 6)
12764090	5.79	55.3304	5.12	34.7755	1.6	0.000105	0.003364	SLC16A6	solute carrier family 16, member 6 (monocarboxylic acid transporter 7)
12719676	7.41	170.072	6.6	97.0059	1.75	4.8e-05	0.00208	SLC17A9	solute carrier family 17, member 9
12900759	6.33	80.4489	5.72	52.7098	1.53	5.1e-05	0.002143	SLC18B1	solute carrier family 18, subfamily B, member 1
12898333	5.31	39.6706	6.09	68.1197	-1.71	0.000116	0.003576	SLC22A3	solute carrier family 22 (extraneuronal monoamine transporter), member 3
12695950	2.59	6.02099	4.05	16.5642	-2.76	2.4e-05	0.001326	SLC28A2	solute carrier family 28 (sodium-coupled nucleoside transporter), member 2
12829936	4.75	26.9087	4.05	16.5642	1.62	0.000139	0.00402	SLC37A2	solute carrier family 37 (glycerol-3-phosphate transporter), member 2
12860539	6.02	64.8934	4.17	18.0009	3.59	4.4e-05	0.001989	SLC38A4	solute carrier family 38, member 4
12908150	7.5	181.019	6.89	118.603	1.52	0.000221	0.005433	SLC38A5	solute carrier family 38, member 5
12710773	4.76	27.0958	5.43	43.1115	-1.59	6.2e-05	0.002434	SLC46A3	solute carrier family 46, member 3
12909083	6.01	64.4452	5.17	36.0019	1.79	0.000113	0.003516	SLITRK4	SLIT and NTRK-like family, member 4
12887682	6.85	115.36	7.45	174.853	-1.52	0.000554	0.009787	SNX24	sorting nexin 24
12901076	5.97	62.6829	5.29	39.1245	1.6	1.4e-05	0.001056	SOBP	sine oculis binding protein homolog (Drosophila)
12729065	5.73	53.0765	4.7	25.9921	2.04	2e-06	0.0004	SOX6	SRY (sex determining region Y)-box 6
12766845	6.97	125.366	6.3	78.7932	1.59	4.8e-05	0.00208	SOX9	SRY-box transcription factor 9
12828233	6.41	85.0359	5.73	53.0765	1.6	2.7e-05	0.001449	SPOCK2	sparc/osteonectin, cwcv and kazal-like domains proteoglycan (testican) 2
12745981	5.23	37.5307	4.39	20.9663	1.78	0.000149	0.004214	SPRY1	sprouty homolog 1, antagonist of FGF signaling (Drosophila)
12909777	5.63	49.5221	6.34	81.0084	-1.63	0.003862	0.036949	SPRY3	sprouty homolog 3 (Drosophila)
12826119	10.84	1833.01	11.55	2998.45	-1.64	9.2e-05	0.003142	SRGN	serglycin
12903071	6.69	103.25	5.82	56.493	1.82	1.5e-05	0.001078	SRPX	sushi-repeat containing protein, X-linked
12829642	10.36	1314.23	11.01	2062.24	-1.57	1.8e-05	0.001169	ST3GAL4	ST3 beta-galactoside alpha-2,3-sialyltransferase 4
12678907	5.4	42.2243	6.49	89.8845	-2.13	1.8e-05	0.001166	ST3GAL6	ST3 beta-galactoside alpha-2,3-sialyltransferase 6
12883575	5.9	59.7141	5.23	37.5307	1.59	0.000718	0.011484	ST8SIA4	ST8 alpha-N-acetyl-neuraminide alpha-2,8-sialyltransferase 4
12820687	6.37	82.7106	7.07	134.364	-1.63	7.89e-07	0.000253	STAMBPL1	STAM binding protein-like 1
12788226	7.11	138.141	6.13	70.0348	1.96	1.8e-05	0.00117	STC2	stanniocalcin 2
12850240	8.21	296.112	7.19	146.018	2.03	1e-06	0.000316	STEAP1	six transmembrane epithelial antigen of the prostate 1
12849526	8.19	292.036	7.22	149.086	1.96	1.31e-07	0.000123	STEAP2	STEAP family member 2, metalloreductase
12816534	4.56	23.5883	5.33	40.2244	-1.7	0.000616	0.01041	STYXL1	serine/threonine/tyrosine interacting-like 1
12739111	6.89	118.603	8.43	344.892	-2.91	3e-06	0.000455	SUSD4	sushi domain containing 4
12800256	4.28	19.4271	5.14	35.261	-1.82	0.000268	0.006168	SYNPR	synaptoporin
12831806	6.68	102.537	6.03	65.3448	1.57	3.1e-05	0.001592	SYTL2	synaptotagmin-like 2
12727781	7.41	170.072	6.24	75.5835	2.25	3e-06	0.000465	TAGLN	transgelin
12706420	7.79	221.322	8.95	494.559	-2.24	2.41e-08	5.4e-05	TBC1D8	TBC1 domain family, member 8 (with GRAM domain)
12777797	4.89	29.6508	5.58	47.8352	-1.61	1.7e-05	0.001154	TCEA3	transcription elongation factor A (SII), 3
12866766	6.02	64.8934	5.28	38.8542	1.66	0.000376	0.007611	TEAD4	TEA domain family member 4
12736694	5.87	58.4852	5.03	32.6724	1.78	2e-06	0.000335	TGFB2	transforming growth factor, beta 2
12881135	5.16	35.7532	4.42	21.4068	1.67	0.000231	0.005632	TGFBI	transforming growth factor, beta-induced, 68kDa
12716471	5.29	39.1245	5.98	63.1189	-1.62	0.000597	0.010257	TGIF2	TGFB-induced factor homeobox 2
12733466	5.05	33.1285	4.37	20.6776	1.61	0.006035	0.049765	THY1	Thy-1 cell surface antigen
12781035	5.66	50.5626	5.01	32.2226	1.57	0.000193	0.004995	TINAGL1; LOC100849927	tubulointerstitial nephritis antigen-like 1; tubulointerstitial nephritis antigen-like
12761510	6.55	93.7015	7.41	170.072	-1.81	0.000118	0.003604	TK1	thymidine kinase 1, soluble
12821682	6.33	80.4489	8.05	265.028	-3.31	2.66e-07	0.000167	TLL2	tolloid-like 2
12745324	3.35	10.1965	2.75	6.72717	1.51	0.001434	0.01846	TLR2	toll-like receptor 2
12873446	6.01	64.4452	6.62	98.36	-1.52	0.004684	0.041921	TLR6	toll-like receptor 6
12681340	8.32	319.573	7.57	190.019	1.68	2e-06	0.000357	TM4SF1	transmembrane 4 L six family member 1
12875089	5.48	44.6318	4.58	23.9176	1.87	4.9e-05	0.00208	TMEM150C	transmembrane protein 150C
12788065	4.06	16.6795	4.89	29.6508	-1.78	3.8e-05	0.001827	TMEM171	transmembrane protein 171
12779093	8.48	357.054	9.6	776.047	-2.16	2e-06	0.000396	TMEM37	transmembrane protein 37
12891839	6.69	103.25	7.56	188.706	-1.82	2.1e-05	0.001275	TMEM38B	transmembrane protein 38B
12788935	4.58	23.9176	5.31	39.6706	-1.66	0.000643	0.010687	TNFAIP2	TNF alpha induced protein 2
12681903	7.94	245.572	7.33	160.898	1.52	0.000202	0.005118	TNIK	TRAF2 and NCK interacting kinase
12751034	7.08	135.298	7.89	237.207	-1.75	1.1e-05	0.000933	TNNI3	troponin I type 3 (cardiac)
12780398	7.25	152.219	6.55	93.7015	1.62	1e-05	0.000904	TNS1	tensin 1
12715458	4.99	31.779	5.66	50.5626	-1.59	0.000291	0.006479	TOX2	TOX high mobility group box family member 2
12836295	5.74	53.4456	6.32	79.8932	-1.5	0.004114	0.038488	TPM3	tropomyosin 3
12804734	5.19	36.5044	4	16	2.29	2.1e-05	0.001271	TREM1	triggering receptor expressed on myeloid cells 1
12704157	8.02	259.574	9.19	584.071	-2.25	1e-06	0.000292	TRIB2	tribbles homolog 2 (Drosophila)
12709067	6.51	91.1392	5.62	49.18	1.86	0.000836	0.012788	TRPC4	transient receptor potential cation channel, subfamily C, member 4
12895096	6.03	65.3448	5.35	40.7859	1.61	0.000715	0.011456	TRPM3	transient receptor potential cation channel, subfamily M, member 3
12894284	4.21	18.507	3.55	11.7127	1.58	0.000131	0.003877	TRPM6	transient receptor potential cation channel, subfamily M, member 6
12910200	8.42	342.509	7.8	222.861	1.54	0.000269	0.006168	TSPAN7	tetraspanin 7
12724305	5.56	47.1766	6.6	97.0059	-2.06	1e-05	0.000863	TTPA	tocopherol (alpha) transfer protein
12730764	6.35	81.5719	5.69	51.6251	1.58	5.6e-05	0.002274	UCP2	uncoupling protein 2 (mitochondrial, proton carrier)
12827434	4.95	30.91	5.58	47.8352	-1.54	3e-05	0.001536	USP54	ubiquitin specific peptidase 54-like
12860953	5.32	39.9466	4.35	20.393	1.95	0.000131	0.003885	VDR	vitamin D (1,25- dihydroxyvitamin D3) receptor
12824834	8.9	477.713	9.52	734.185	-1.54	1.48e-09	1.3e-05	VEGFC	vascular endothelial growth factor C
12900682	3.78	13.737	5.18	36.2523	-2.63	0.000125	0.003766	VNN1	vanin 1
12827482	5.41	42.5179	4.82	28.2465	1.5	0.002178	0.024893	VSTM4	V-set and transmembrane domain containing 4
12871651	8.1	274.374	8.71	418.766	-1.52	8.17e-08	9.5e-05	WDR19	WD repeat domain 19
12843050	7.48	178.527	6.82	112.986	1.58	1.6e-05	0.00111	WNT2B	wingless-type MMTV integration site family, member 2B
12796196	7.14	141.044	6.52	91.7731	1.54	0.000162	0.004446	WNT5A	wingless-type MMTV integration site family, member 5A
12703781	5.7	51.9842	5.09	34.0598	1.52	0.000492	0.009142	XDH	xanthine dehydrogenase
12813872	6.74	106.891	5.96	62.2499	1.72	1.2e-05	0.000989	XYLT1	xylosyltransferase I
12868415	7.58	191.341	8.29	312.996	-1.64	1e-05	0.000873	YEATS4	YEATS domain containing 4
12891595	7.1	137.187	7.69	206.5	-1.5	4e-06	0.0005	ZNF189	zinc finger protein 189
