# Supplementary material for: Genome wide effects of oleic acid on cultured bovine granulosa cells: evidence for the activation of pathways favoring folliculo-luteal transition
Source: BMC Genomics. 2021 Jun 29;22:486. doi: 10.1186/s12864-021-07817-6 (PMC8243882; doi:10.1186/s12864-021-07817-6)
Supplement: Supplementary file 4 — Additional file 4: Table S2. OA regulated Upstream Regulators according to IPA analysis. [file 12864_2021_7817_MOESM4_ESM.xlsx]

## Sheet: Upstream Regulators Activated
Upstream Regulator	Exp Fold Change	Molecule Type	Predicted Activation State	Activation z-score	p-value of overlap	Target molecules in dataset	Mechanistic Network
TGFB1		growth factor	Activated	4.166	3.08e-23	ABLIM3,ACTA2,ACTN1,ADAM12,ADAM19,ANGPTL4,ANKRD1,AQP11,ARL4A,ASPN,B3GALT2,BMP2,BMP4,CALB2,CASP4,CCND1,CCND2,CD36,CD44,CEMIP,CHST11,CHST8,CLCA2,CNN1,CNN2,COL8A1,CPT1B,CTGF,CXCL8,DES,DPYSL3,DSG2,EDNRA,EDNRB,ELK3,ENPP1,EPHA2,ESR2,ETS1,FABP5,FASLG,FDXR,FSTL3,GCLC,GPR85,GPT,GREM1,HLA-DQB1,IFI30,IL18,IL1RN,IL33,INHA,INHBA,ITGA11,ITGA4,ITPK1,KRT18,LAMC2,LHCGR,LIF,LOX,LOXL2,LPL,MET,MMP2,NOS2,NUAK1,OLR1,PF…	185 (21)
Cg (choriogonadotropin)		complex	Activated	3.126	1.37e-13	ACTA2,BMP2,CCND2,CXCL8,CYP19A1,EFEMP1,EFNB2,ELK3,EMB,ESR2,FABP5,FASLG,FST,HSD11B1,IL33,INHA,INHBA,ITGA4,LHCGR,LIF,MMP2,MVK,NOS2,PLAUR,PPARG,PTGS2,PTX3,SDC1,ST8SIA4,STEAP1,TGFB2,TM4SF1,VEGFC	165 (24)
lipopolysaccharide		chemical drug	Activated	2.544	1.53e-11	ABCB11,ACTA2,ANGPT2,ANGPTL4,ANXA3,BMP2,BMP4,CASP4,CCND1,CCND2,CD36,CD44,CEMIP,CLDN1,CPT1B,CTGF,CTSL,CXCL8,EFNB2,ELK3,EMB,FABP5,FASLG,FCGRT,FST,GCLC,GK,GPR85,GPT,HLA-DQB1,IL18,IL1RAP,IL1RN,IL33,INHBA,ITGA4,JAK3,LIF,LPL,MET,MMP2,NFKBIZ,NOS2,NTS,OLR1,OSMR,PDK4,PERP,PLAUR,PLIN2,PPARG,PTGER4,PTGES,PTGS2,PTX3,SDC1,SEPT4,SERPINB2,SERPINE2,SLC28A2,TGFB2,THY1,TLR2,TLR6,TNFAIP2,TNNI3,TREM1,UCP2,VDR,VEGFC,X…	156 (15)
rosiglitazone		chemical drug	Activated	2.03	2.7e-10	ANGPTL4,CCND1,CD36,CPT1A,CPT1B,CTGF,CXCL8,CYP19A1,DHRS3,EDNRA,ETS1,FABP5,GK,GSTA1,HSD11B1,IL18,IL1RN,KRT18,LOX,LPL,MET,NOS2,OLR1,PDK4,PLIN2,PPARG,PTGES,PTGS2,RBP4,TPM3,UCP2	121 (19)
Tgf beta		group	Activated	2.652	9.67e-10	ACTA2,ADAM12,ANGPTL4,CCND1,CCND2,CTGF,CXCL8,FST,GCLC,GREM1,LIF,LOX,MET,MMP2,NOS2,PMEPA1,PTGS2,RYR2,TAGLN,TGFBI,TLR2,TREM1	142 (21)
NFkB (complex)		complex	Activated	2.201	4.33e-09	A2M,ADAMTS9,ANKRD1,BMP2,CASP4,CCND1,CCND2,CD36,CD44,CTGF,CXCL8,EDNRB,ENPP1,ETS1,FABP5,FASLG,FST,GCLC,IL18,IL1RN,LIF,MMP2,NFKBIZ,NOS2,OLR1,PPARG,PTGES,PTGS2,PTX3,SERPINB2,TLR2,TNFAIP2,VEGFC,WNT5A	143 (17)
HIF1A		transcription regulator	Activated	2.189	5.53e-09	ACTA2,ANGPTL4,BMP2,CCND1,CD44,CEMIP,CTGF,CXCL8,CYP4F3,ETS1,KRT18,LOX,LOXL2,MET,MMP2,NOS2,PGF,PLAUR,PTGS2,SCG2,SOX9,STC2,TGFB2,TLR2,TLR6,TNFAIP2,VEGFC	129 (16)
IL1		group	Activated	2.033	1.5e-08	BMP2,CPT1A,CTSL,CXCL8,FASLG,FST,HSD11B1,IL1RN,IL33,INHBA,LIF,LOX,MMP2,NOS2,PPARG,PTGS2,RBP4,SERPINB2,SOX9,THY1,TLR2,WNT5A,XDH	143 (17)
EDN1		cytokine	Activated	3.3	2.95e-08	ACTA2,ADAM12,ADAM19,CCND1,CTGF,CXCL8,EDNRA,EDNRB,FST,IL18,MMP2,OLR1,PLAUR,PTGER4,PTGS2,SDC1,SERPINB2,TPM3,VEGFC	153 (19)
WNT3A		cytokine	Activated	2.121	3.19e-08	ACTA2,ARRDC4,BMP2,BMP4,CCND1,CCND2,CD44,CTGF,HEY2,NOS2,PMEPA1,PMP22,PPARG,PTGS2,SFRP2,SOX9,SPRY1,TGFB2,THY1,WNT5A	123 (21)
F2		peptidase	Activated	2.598	4.19e-08	ACTA2,ADAMTS9,ANGPT2,ANGPTL4,CCND1,CCND2,CD44,CTGF,CXCL8,DHRS9,EDNRB,ETS1,GREM1,LOXL2,MAP3K5,NOS2,PLAUR,PTGS2,SLC16A5,SRGN,TGFB2	109 (19)
lysophosphatidic acid		chemical - other	Activated	2.805	5.57e-08	ACTA2,ANKRD1,CCND1,CD36,CTGF,CXCL8,LPL,PLAUR,PPARG,PTGS2,TAGLN,VEGFC	132 (24)
GW501516		chemical drug	Activated	2.249	2.75e-07	ANGPTL4,APOD,CCND1,CPT1A,CPT1B,LPL,PDK4,PLIN2,PTGER4,SERPINB2,UCP2,VNN1	74 (15)
CpG oligonucleotide		chemical drug	Activated	2.153	3.25e-07	CASP4,CD36,CXCL8,FASLG,FCGRT,IL18,IL33,NFKBIZ,NOS2,OLR1,PTGS2,SDC1,TLR2	118 (14)
MYD88		other	Activated	2.262	3.64e-07	ALDH1A1,CASP4,CD44,CXCL8,EDNRB,GPT,IL18,INHBA,ITGA4,MET,MMP2,NFKBIZ,NOS2,OLR1,PTGES,PTGS2,TLR2	143 (17)
Pam3-Cys-Ser-Lys4		chemical reagent	Activated	2.422	4.86e-07	ANGPT2,CASP4,CLDN1,CXCL8,IL18,ITGA4,MMP2,NFKBIZ,NOS2,PTGS2,TGFB2,TLR2	110 (17)
ERK		group	Activated	3.217	6.5e-07	ACTN1,CCND1,CTGF,CXCL8,EPHA2,ETS1,FST,GCLC,GK,HEY2,KRT18,LIF,MMP2,NFKBIZ,PDK4,PTGES,PTGS2,SERPINB2	108 (21)
SRF		transcription regulator	Activated	2.483	6.82e-07	A2M,ACTA2,ANKRD1,ARHGAP20,BMP2,CNN1,CNN2,CTGF,DES,ETS1,FST,GPM6A,ITGA9,LPL,MGST1,PLA2R1,PTGR1,PTGS2,SERPINB10,SERPINB2,TAGLN	79 (7)
PPARA		ligand-dependent nuclear receptor	Activated	2.8	7.32e-07	ANAPC5,ANGPTL4,CCND1,CD36,CPT1A,CPT1B,CTSL,F11R,FABP5,GPT,GSTM3,IL1RN,LPL,MGST1,MVK,NOS2,PDK4,PLIN2,PPARG,PTGR1,PTGS2,QPCT,RBP4,UCP2,VNN1	77 (14)
ERK1/2		group	Activated	2.455	1.01e-06	ANGPT2,BMP2,CCND1,CCND2,CD44,CTGF,CXCL8,CYP19A1,EFNB2,ESR2,ETS1,MMP2,NOS2,PLAUR,PTGER4,PTGES,PTGS2,SOX9,TREM1	114 (19)
sphingosine-1-phosphate		chemical - endogenous mammalian	Activated	2.606	1.98e-06	CCND1,CD44,CTGF,CXCL8,ETS1,HSD11B1,NOS2,PTGS2,TAGLN,VEGFC	128 (20)
CSF2		cytokine	Activated	2.015	2.93e-06	CCND1,CHST11,COL8A1,CXCL8,FAM65B,GK,HLA-DQB1,IL1RN,INHBA,ITGA4,KCTD11,MET,MFSD2A,MMP2,NOS2,OSMR,PDE1B,PMP22,PPARG,PTGER4,PTGS2,RRM2,TLR2,TREM1,VDR	138 (18)
L-triiodothyronine		chemical - endogenous mammalian	Activated	2.24	2.99e-06	A2M,ALDH1A1,AMH,CCND1,CD44,CPT1A,CPT1B,CTGF,CYP19A1,FASLG,HSD11B1,INHA,LHCGR,MAMDC2,NOS2,PDK4,PPARG,PTGS2,ST3GAL4,TK1,UCP2	123 (22)
TGFB3		growth factor	Activated	2.213	5.7e-06	ACTA2,ADAM12,ADAM19,ASPN,CYP19A1,ETS1,MMP2,PLAUR,SERPINE2,TAGLN,TNS1	148 (21)
mycophenolic acid		chemical drug	Activated	2.345	6.17e-06	ACTA2,CCND2,CLDN1,CTGF,CXCL8,ETS1,INHBA,OLR1,PTGS2,SERPINB2	107 (17)
GNA12		enzyme	Activated	2.2	1.58e-05	ACTA2,CNN1,CXCL8,GCLC,GSTA1,MMP2,NOS2,PTGS2,TAGLN	107 (19)
RAC1		enzyme	Activated	3.069	1.65e-05	ACTA2,ANKRD1,CCND1,CTGF,IL33,MMP2,PLAUR,PTGS2,SOX6,SOX9	129 (18)
RAF1		kinase	Activated	2.347	2.28e-05	ANKRD1,CCND1,CD44,CLDN1,CTSL,DHRS3,LIF,MET,OSMR,PLAUR,PTGS2,RRM2,SDC1,SERPINB2,ST3GAL4	139 (18)
clofibrate		chemical drug	Activated	2.441	4.28e-05	CCND1,CCND2,CD36,CPT1A,CXCL8,IL1RN,NOS2,PTGS2,UCP2	103 (20)
tributyrin		chemical drug	Activated	2.18	6.03e-05	CLDN1,CTGF,CXCL8,ETS1,INHBA,OLR1,PTGS2,SERPINB2	111 (11)
PCDH11Y		other	Activated	2.219	6.82e-05	BMP4,CCND1,CD44,PTGS2,SFRP2	72 (7)
HOXD3		transcription regulator	Activated	2.236	8.91e-05	MMP2,SDC1,TAGLN,TGFBI,TSPAN7
lysophosphatidylcholine		chemical - other	Activated	2.19	9.79e-05	CXCL8,LPL,NOS2,OLR1,PLAUR,PPARG	137 (25)
resiquimod		chemical drug	Activated	2.241	0.000107	CASP4,CD44,CXCL8,IL18,IL33,INHBA,LIF,NFKBIZ,NOS2,PTGS2,PTX3,TLR2	127 (15)
homocysteine		chemical - endogenous mammalian	Activated	2.147	0.000111	CCND1,CXCL8,DES,LPL,MMP2,OLR1,PGF,PTGS2	131 (20)
LDL		complex	Activated	2.293	0.000111	CCND1,CD36,CTGF,CXCL8,EDNRB,EMB,GCLC,IL1RN,MMP2,NOS2,OLR1,PLIN2,PPARG,PTGS2,RYR2	116 (17)
BMP15		growth factor	Activated	2.2	0.000115	CYP19A1,FSHR,LHCGR,PTGS2,PTX3	77 (7)
bezafibrate		chemical drug	Activated	2.586	0.000164	ABCB11,ANGPTL4,CD36,CPT1B,NOS2,PDK4,PPARG,PTGS2,UCP2	87 (16)
AMH	-1.640	growth factor	Activated	2.236	0.000182	AMH,CYP19A1,INHA,LHCGR,MMP2	101 (11)
TIMP1		cytokine	Activated	2.236	0.000182	A4GALT,CD44,IL33,MMP2,PLAUR
ETS1	2.070	transcription regulator	Activated	2.57	0.000223	BMP4,CCND1,CD44,CTGF,ETS1,FASLG,MET,MMP2,PERP,PVR,SRGN,TGFB2,THY1	118 (17)
FN1		enzyme	Activated	2.014	0.00025	ACTA2,CCND1,CXCL8,ITGA4,MMP2,MTCP1,NOS2,PLAUR,PTGER4,SDC1,SOX9,TAGLN,TNFAIP2	145 (22)
CEBPE		transcription regulator	Activated	2.213	0.000264	CCND2,IL18,IL1RN,MMP2,PTGS2,SERPINB2
ROCK2		kinase	Activated	2.19	0.000277	CD44,CXCL8,DES,FABP5,PPARG	85 (10)
salmonella minnesota R595 lipopolysaccharides		chemical - endogenous non-mammalian	Activated	2.464	0.00028	CASP4,CXCL8,EDNRB,MET,NFKBIZ,PTGS2,SERPINB2,TLR2,TPM3	131 (15)
camptothecin		chemical drug	Activated	2.064	0.00034	ACTA2,AMACR,ARL4A,CASP4,CCND1,CHST11,CTSL,CXCL8,F5,FASLG,HLA-DQB1,IL1RAP,NOS2,PERP,PLIN2,PTGER4,PTGES,PTGS2,PTX3,RRM2,SDC1,SERPINB2,STC2,TGFBI,TLR2,TLR6	119 (17)
di(2-ethylhexyl) phthalate		chemical toxicant	Activated	2.364	0.000353	CCND2,CD36,CXCL8,CYP19A1,FSHR,LHCGR
YAP1		transcription regulator	Activated	2.219	0.000504	ACTA2,ANKRD1,BMP2,CCND1,CTGF,SOX9,TAGLN	115 (17)
poly rI:rC-RNA		biologic drug	Activated	2.144	0.000538	CD36,CD44,CDC14A,CXCL8,FASLG,LIF,LPL,MMP2,NOS2,OLR1,PLAUR,PTGS2,SRGN,ST8SIA4,TLR2,TLR6,TNFAIP2,WNT5A	125 (15)
F7		peptidase	Activated	2.195	0.000572	CTGF,CXCL8,LIF,PLAUR,SERPINB2	95 (16)
PPARGC1A		transcription regulator	Activated	2.668	0.000971	CD36,CPT1A,CPT1B,GK,IL1RN,LPL,OLR1,PDK4,PLIN2,PTGS2,RBP4,UCP2	87 (15)
NR4A2		ligand-dependent nuclear receptor	Activated	2	0.00107	CCND1,CPT1B,CXCL8,CYP19A1,NOS2,PTX3	85 (11)
SB 216763		chemical toxicant	Activated	2.201	0.00121	CCND1,CTGF,CXCL8,NOS2,PTGS2	132 (23)
PPRC1		transcription regulator	Activated	2.2	0.00139	CLDN1,CXCL8,GK,NFKBIZ,PTGS2
pirinixic acid		chemical toxicant	Activated	2.354	0.0014	ANGPTL4,CCND1,CD36,CPT1A,CPT1B,CXCL8,FABP5,GSTM3,IL1RN,LPL,MET,NOS2,PDK4,PERP,PLIN2,PPARG,PTGS2,SLC16A5,UCP2	89 (16)
TICAM1		other	Activated	2.813	0.00201	CASP4,CXCL8,EDNRB,IL18,MET,NFKBIZ,PTGS2,TLR2	108 (17)
IL6R		transmembrane receptor	Activated	2.401	0.00216	A2M,CD36,CXCL8,GREM1,MMP2,PTGS2	130 (19)
carbonyl cyanide m-chlorophenyl hydrazone		chemical toxicant	Activated	2.219	0.00255	CLDN1,CXCL8,GK,NFKBIZ,PTGS2	74 (12)
PTHLH		other	Activated	2.207	0.00255	CCND1,CXCL8,EFNB2,PTGS2,VDR	127 (24)
mir-223		microrna	Activated	2.125	0.00261	ACTA2,CD36,FBXW7,IL1RN,LPL,RAB38,SERPINB2,TGFBI
deoxycholate		chemical - endogenous mammalian	Activated	2.2	0.00285	ABCB11,CCND1,CXCL8,PLAUR,PTGS2	131 (20)
CTGF	1.560	growth factor	Activated	2.567	0.00328	CCND1,CD44,COL8A1,CTGF,LHCGR,LOX,MMP2	143 (19)
dimethyl sulfoxide		chemical drug	Activated	2.157	0.00355	ADAM12,BMP2,BMP4,C1QTNF3,CCND2,CXCL8,LOXL4,LPL	97 (12)
palmitic acid		chemical - endogenous mammalian	Activated	2.231	0.00392	CD36,CTGF,CXCL8,NOS2,OLR1,PLIN2,PPARG,PTGS2,UCP2	104 (21)
fenofibrate		chemical drug	Activated	2.008	0.00417	ANGPTL4,CASP4,CCND1,CD36,CPT1A,CPT1B,CXCL8,CYP19A1,LPL,PDK4,PTGS2,UCP2	127 (21)
MAP3K1		kinase	Activated	2.173	0.00473	CCND1,CXCL8,FASLG,PLAUR,PTGS2	99 (17)
IL5		cytokine	Activated	2.01	0.00617	A2M,CASP4,CCND2,CXCL8,EPS8,FAM65B,GK,IFI30,LRRC8C,NOS2,PDLIM1,PMP22,THY1	169 (19)
CAMP		other	Activated	2.204	0.0101	CXCL8,IL18,NOS2,PTGS2,TNFAIP2
FOXO1		transcription regulator	Activated	2.772	0.0114	A2M,ANGPT2,ANGPTL4,CCND1,CTGF,CXCL8,EFHD1,FAM65B,FASLG,IL18,LHCGR,LPL,PDK4,PPARG
RETNLB		other	Activated	2.219	0.0134	ACTA2,CTGF,MMP2,TLR2,WNT5A
CCL5		cytokine	Activated	2.219	0.0164	CD44,CXCL8,OLR1,PLAUR,SERPINB2
EPHB4		kinase	Activated	2	0.0241	BMP2,BMP4,TGFB2,WNT5A
DNMT3B		enzyme	Activated	2	0.0471	EMILIN2,HLA-DQB1,MGST1,NOS2,SFRP2
SYVN1		transporter	Activated	2	0.325	CCND1,CD44,EPHA2,OLR1
SB203580		chemical - kinase inhibitor	Inhibited	-3.136	3.51e-11	ACTA2,ADAMTS9,ANXA3,BMP2,BMP4,CCND1,CTGF,CXCL8,EDNRB,FASLG,GK,IL18,IL1RN,ITGA4,MMP2,NOS2,PLAUR,PTGES,PTGS2,STC2,TAGLN,TGFB2,TLR2,TREM1,UCP2,VDR,VEGFC,XDH,XYLT1	119 (18)
FSH		complex	Inhibited	-2.535	1.2e-10	ACTA2,ACTN1,AMH,CASP4,CCND2,CITED1,CPE,CTGF,CYP19A1,DHRS3,ESR2,FDXR,FSHR,FST,GCLC,GK,HSD11B1,IL1RN,ING2,INHA,INHBA,KRT18,LHCGR,LOX,MAP3K5,MMP2,PRKD1,PTGS2,TGFB2,TK1,VEGFC	153 (24)
PD98059		chemical - kinase inhibitor	Inhibited	-2.193	1.25e-09	ACTA2,ANGPT2,ANKRD1,BMP2,CCND1,CCND2,CD36,CD44,CTGF,CTSL,CXCL8,DES,DHRS3,EDNRB,ETS1,FASLG,IL1RN,ITGA4,LPL,MET,MMP2,NOS2,OSMR,PLAUR,PPARG,PTGER4,PTGES,PTGS2,RRM2,SDC1,SERPINB2,ST3GAL4,TLR2,VDR,VEGFC	96 (16)
SMAD7		transcription regulator	Inhibited	-2.129	2.94e-09	ACTA2,BMP2,CTGF,EFEMP1,FST,FSTL3,MET,MMP2,NOS2,PMEPA1,SOX9,TAGLN,TGFB2,TGFBI,TPM3,VDR	115 (19)
Y 27632		chemical drug	Inhibited	-2.402	1.05e-08	ACTA2,BMP2,BMP4,CD44,CTGF,MMP2,PPARG,PTGS2,SOX6,SOX9,TAGLN	134 (23)
NR5A1		ligand-dependent nuclear receptor	Inhibited	-2.469	2.64e-08	AMH,CYP19A1,ETS1,FSHR,GSTA1,INHA,INSL3,LHCGR,SGCZ,SOX9,VNN1	26 (3)
rosmarinic acid		chemical - endogenous non-mammalian	Inhibited	-2.219	4.08e-07	ACTA2,CTGF,CXCL8,MMP2,PTGS2	132 (11)
curcumin		chemical drug	Inhibited	-2.021	7.03e-07	A4GALT,ACTA2,CCND1,CCND2,CD36,CD44,CTGF,CXCL8,ETS1,FASLG,LPL,MMP2,NOS2,OLR1,PGF,PPARG,PRPS2,PTGES,PTGS2,SOX9,TLR2,UCP2	111 (16)
SB-431542		chemical reagent	Inhibited	-2.547	1.23e-06	ASPN,BMP4,CCND1,CD44,CTGF,IL1RAP,KRT18,MMP2,SERPINB2,TGFB2,XYLT1	96 (12)
HSD11B1	1.520	enzyme	Inhibited	-2	2.2e-05	ANGPTL4,CPT1A,CPT1B,NOS2,PDK4,UCP2	59 (6)
caffeic acid phenethyl ester		chemical toxicant	Inhibited	-2.319	3.54e-05	CCND1,CD44,CXCL8,CYP19A1,FCGRT,MMP2,NOS2,OLR1,PTGS2,TLR2	132 (18)
cyclosporin A		biologic drug	Inhibited	-2.513	5.83e-05	A2M,ACTA2,APOD,BMP2,CAPN6,CCND1,CD44,CTGF,CXCL8,EDNRA,EDNRB,F5,FASLG,FST,GSTM3,LAMC2,MMP2,NOS2,PDE3B,PERP,PTGS2,TAGLN	119 (15)
HLX		transcription regulator	Inhibited	-2.425	8.12e-05	ANKRD1,BMP2,CD44,CLDN1,CXCL8,THY1
SERPINF1		other	Inhibited	-2.049	0.000202	CCND1,CTGF,CXCL8,FASLG,LOXL2,NOS2,PPARG	129 (18)
COL18A1		other	Inhibited	-2.147	0.000552	CCND1,EDNRB,EFNB2,ETS1,IL18,MMP2,NOS2,PTGS2	112 (19)
BMP7		growth factor	Inhibited	-2.15	0.000885	ACTA2,BMP4,CXCL8,CYP19A1,GRB14,GREM1,MAP3K5,MMP2,PPARG	80 (14)
CBX7		other	Inhibited	-2	0.00095	ANKRD1,BMP2,CLDN1,CXCL8
wortmannin		chemical - kinase inhibitor	Inhibited	-2.091	0.0013	ACTA2,CCND2,CD44,CTGF,CXCL8,FASLG,GCLC,MMP2,NOS2,PTGER4,PTGS2	100 (18)
Alpha catenin		group	Inhibited	-2.138	0.00278	C1QTNF3,ELK3,MMP2,NFKBIZ,PTGS2,PTX3,STEAP2,TNFAIP2	68 (7)
caffeine		chemical drug	Inhibited	-2.194	0.00935	CTGF,CXCL8,FASLG,PPARG,PTGS2	139 (22)
SPDEF		transcription regulator	Inhibited	-2	0.00935	CTGF,CXCL8,PLAUR,SDC1,WNT5A	71 (7)
nifedipine		chemical drug	Inhibited	-2	0.0134	BMP2,CTSL,NOS2,PTGS2,SERPINB2
RIPK2		kinase	Inhibited	-2.2	0.0144	CD36,IL33,NOS2,PTGES,RASGRP3
let-7		microrna	Inhibited	-2.155	0.178	ACTA2,CCND1,PTGS2,RRM2,SOX9

## Sheet: Upstream Regulators Inhibited
Upstream Regulator	Exp Fold Change	Molecule Type	Predicted Activation State	Activation z-score	p-value of overlap	Target molecules in dataset	Mechanistic Network
SB203580		chemical - kinase inhibitor	Inhibited	-3.136	3.51e-11	ACTA2,ADAMTS9,ANXA3,BMP2,BMP4,CCND1,CTGF,CXCL8,EDNRB,FASLG,GK,IL18,IL1RN,ITGA4,MMP2,NOS2,PLAUR,PTGES,PTGS2,STC2,TAGLN,TGFB2,TLR2,TREM1,UCP2,VDR,VEGFC,XDH,XYLT1	119 (18)
FSH		complex	Inhibited	-2.535	1.2e-10	ACTA2,ACTN1,AMH,CASP4,CCND2,CITED1,CPE,CTGF,CYP19A1,DHRS3,ESR2,FDXR,FSHR,FST,GCLC,GK,HSD11B1,IL1RN,ING2,INHA,INHBA,KRT18,LHCGR,LOX,MAP3K5,MMP2,PRKD1,PTGS2,TGFB2,TK1,VEGFC	153 (24)
PD98059		chemical - kinase inhibitor	Inhibited	-2.193	1.25e-09	ACTA2,ANGPT2,ANKRD1,BMP2,CCND1,CCND2,CD36,CD44,CTGF,CTSL,CXCL8,DES,DHRS3,EDNRB,ETS1,FASLG,IL1RN,ITGA4,LPL,MET,MMP2,NOS2,OSMR,PLAUR,PPARG,PTGER4,PTGES,PTGS2,RRM2,SDC1,SERPINB2,ST3GAL4,TLR2,VDR,VEGFC	96 (16)
SMAD7		transcription regulator	Inhibited	-2.129	2.94e-09	ACTA2,BMP2,CTGF,EFEMP1,FST,FSTL3,MET,MMP2,NOS2,PMEPA1,SOX9,TAGLN,TGFB2,TGFBI,TPM3,VDR	115 (19)
Y 27632		chemical drug	Inhibited	-2.402	1.05e-08	ACTA2,BMP2,BMP4,CD44,CTGF,MMP2,PPARG,PTGS2,SOX6,SOX9,TAGLN	134 (23)
NR5A1		ligand-dependent nuclear receptor	Inhibited	-2.469	2.64e-08	AMH,CYP19A1,ETS1,FSHR,GSTA1,INHA,INSL3,LHCGR,SGCZ,SOX9,VNN1	26 (3)
rosmarinic acid		chemical - endogenous non-mammalian	Inhibited	-2.219	4.08e-07	ACTA2,CTGF,CXCL8,MMP2,PTGS2	132 (11)
curcumin		chemical drug	Inhibited	-2.021	7.03e-07	A4GALT,ACTA2,CCND1,CCND2,CD36,CD44,CTGF,CXCL8,ETS1,FASLG,LPL,MMP2,NOS2,OLR1,PGF,PPARG,PRPS2,PTGES,PTGS2,SOX9,TLR2,UCP2	111 (16)
SB-431542		chemical reagent	Inhibited	-2.547	1.23e-06	ASPN,BMP4,CCND1,CD44,CTGF,IL1RAP,KRT18,MMP2,SERPINB2,TGFB2,XYLT1	96 (12)
HSD11B1	1.520	enzyme	Inhibited	-2	2.2e-05	ANGPTL4,CPT1A,CPT1B,NOS2,PDK4,UCP2	59 (6)
caffeic acid phenethyl ester		chemical toxicant	Inhibited	-2.319	3.54e-05	CCND1,CD44,CXCL8,CYP19A1,FCGRT,MMP2,NOS2,OLR1,PTGS2,TLR2	132 (18)
cyclosporin A		biologic drug	Inhibited	-2.513	5.83e-05	A2M,ACTA2,APOD,BMP2,CAPN6,CCND1,CD44,CTGF,CXCL8,EDNRA,EDNRB,F5,FASLG,FST,GSTM3,LAMC2,MMP2,NOS2,PDE3B,PERP,PTGS2,TAGLN	119 (15)
HLX		transcription regulator	Inhibited	-2.425	8.12e-05	ANKRD1,BMP2,CD44,CLDN1,CXCL8,THY1
SERPINF1		other	Inhibited	-2.049	0.000202	CCND1,CTGF,CXCL8,FASLG,LOXL2,NOS2,PPARG	129 (18)
COL18A1		other	Inhibited	-2.147	0.000552	CCND1,EDNRB,EFNB2,ETS1,IL18,MMP2,NOS2,PTGS2	112 (19)
BMP7		growth factor	Inhibited	-2.15	0.000885	ACTA2,BMP4,CXCL8,CYP19A1,GRB14,GREM1,MAP3K5,MMP2,PPARG	80 (14)
CBX7		other	Inhibited	-2	0.00095	ANKRD1,BMP2,CLDN1,CXCL8
wortmannin		chemical - kinase inhibitor	Inhibited	-2.091	0.0013	ACTA2,CCND2,CD44,CTGF,CXCL8,FASLG,GCLC,MMP2,NOS2,PTGER4,PTGS2	100 (18)
Alpha catenin		group	Inhibited	-2.138	0.00278	C1QTNF3,ELK3,MMP2,NFKBIZ,PTGS2,PTX3,STEAP2,TNFAIP2	68 (7)
caffeine		chemical drug	Inhibited	-2.194	0.00935	CTGF,CXCL8,FASLG,PPARG,PTGS2	139 (22)
SPDEF		transcription regulator	Inhibited	-2	0.00935	CTGF,CXCL8,PLAUR,SDC1,WNT5A	71 (7)
nifedipine		chemical drug	Inhibited	-2	0.0134	BMP2,CTSL,NOS2,PTGS2,SERPINB2
RIPK2		kinase	Inhibited	-2.2	0.0144	CD36,IL33,NOS2,PTGES,RASGRP3
let-7		microrna	Inhibited	-2.155	0.178	ACTA2,CCND1,PTGS2,RRM2,SOX9
