# Supplementary material for: Genome wide effects of oleic acid on cultured bovine granulosa cells: evidence for the activation of pathways favoring folliculo-luteal transition
Source: BMC Genomics. 2021 Jun 29;22:486. doi: 10.1186/s12864-021-07817-6 (PMC8243882; doi:10.1186/s12864-021-07817-6)
Supplement: Supplementary file 5 — Additional file 5: Table S3. OA regulated Canonical Pathways according to IPA analysis. [file 12864_2021_7817_MOESM5_ESM.xlsx]

## Sheet: Canonical Pathways
Ingenuity Canonical Pathways	-log(p-value)	Ratio	z-score	Molecules
Hepatic Fibrosis / Hepatic Stellate Cell Activation	4.97E00	9.32E-02		CXCL8,CTGF,EDNRB,COL8A1,VEGFC,MMP2,PGF,MET,COL21A1,ACTA2,TGFB2,EDNRA,IL1RAP,A2M,FASLG
Ovarian Cancer Signaling	3.7E00	9.09E-02		FSHR,WNT2B,LHCGR,CD44,VEGFC,EDNRA,MMP2,PTGS2,CCND1,PGF,WNT5A
LPS/IL-1 Mediated Inhibition of RXR Function	3.69E00	7.57E-02	-1.000	MGST1,CPT1A,CPT1B,GSTM3,IL33,CHST2,IL18,ALDH1A1,IL1RN,CHST11,ABCB11,FABP5,GSTA1,IL1RAP
Atherosclerosis Signaling	3.68E00	9.8E-02		IL33,CXCL8,IL18,IL1RN,CD36,LPL,PLA2R1,ITGA4,RBP4,APOD
LXR/RXR Activation	3.58E00	9.52E-02	-0.333	IL33,IL18,IL1RN,CD36,LPL,PTGS2,NOS2,IL1RAP,RBP4,APOD
Axonal Guidance Signaling	3.46E00	5.56E-02		BMP4,BMP2,SEMA5A,WNT2B,VEGFC,MMP2,ADAMTS9,PGF,MET,EFNB2,SEMA3D,ADAM12,ADAM28,ABLIM3,DCC,ADAM19,PFN2,ROBO2,EPHA2,PRKD1,ITGA4,WNT5A
FXR/RXR Activation	3.44E00	9.17E-02		IL33,PPARG,IL18,SDC1,CYP19A1,IL1RN,LPL,ABCB11,RBP4,APOD
Graft-versus-Host Disease Signaling	3.26E00	1.79E-01		IL33,IL18,IL1RN,HLA-DQB1,FASLG
Colorectal Cancer Metastasis Signaling	2.98E00	6.42E-02	0.000	WNT2B,VEGFC,MMP2,CCND1,PGF,TLR2,TLR6,TGFB2,DCC,PTGS2,JAK3,NOS2,PTGER4,WNT5A
TGF-β Signaling	2.97E00	9.52E-02	0.000	INHA,BMP4,AMH,BMP2,TGFB2,VDR,INHBA,PMEPA1
Altered T Cell and B Cell Signaling in Rheumatoid Arthritis	2.85E00	1.03E-01		IL33,TLR2,IL18,IL1RN,TLR6,HLA-DQB1,FASLG
Communication between Innate and Adaptive Immune Cells	2.77E00	1.15E-01		IL33,TLR2,CXCL8,IL18,IL1RN,TLR6
Role of Macrophages, Fibroblasts and Endothelial Cells in Rheumatoid Arthritis	2.69E00	5.77E-02		CXCL8,SFRP2,WNT2B,VEGFC,CCND1,PGF,IL33,TLR2,IL18,IL1RN,TLR6,NOS2,IL1RAP,PRKD1,WNT5A
Granulocyte Adhesion and Diapedesis	2.63E00	7.19E-02		IL33,CXCL8,IL18,SDC1,CLDN1,IL1RN,THY1,MMP2,IL1RAP,ITGA4
Aryl Hydrocarbon Receptor Signaling	2.56E00	7.56E-02		MGST1,ALDH1A1,CCND2,GSTM3,TGFB2,GSTA1,CCND1,ESR2,FASLG
Wnt/β-catenin Signaling	2.56E00	7.04E-02	0.000	CDH12,SFRP2,SOX6,PPP2R3A,WNT2B,CD44,TGFB2,SOX9,CCND1,WNT5A
PCP pathway	2.53E00	1.03E-01	1.342	RSPO3,SDC1,WNT2B,CTHRC1,PFN2,WNT5A
HGF Signaling	2.48E00	8E-02	0.447	MET,ETS1,MAP3K5,PTGS2,CCND1,ELK3,PRKD1,ITGA4
Heme Degradation	2.45E00	5E-01		BLVRA,BLVRB
Retinoate Biosynthesis I	2.45E00	1.54E-01		DHRS3,ALDH1A1,DHRS9,BMP2
Role of Pattern Recognition Receptors in Recognition of Bacteria and Viruses	2.38E00	7.69E-02		TLR2,PTX3,CXCL8,IL18,LIF,TLR6,TGFB2,PRKD1
Role of Hypercytokinemia/hyperchemokinemia in the Pathogenesis of Influenza	2.33E00	1.43E-01		IL33,CXCL8,IL18,IL1RN
IL-10 Signaling	2.31E00	9.38E-02		IL33,IL18,BLVRA,IL1RN,BLVRB,IL1RAP
IL-12 Signaling and Production in Macrophages	2.21E00	7.21E-02		PPARG,TLR2,IL18,TGFB2,NOS2,PRKD1,RBP4,APOD
Nitric Oxide Signaling in the Cardiovascular System	2.17E00	7.78E-02	0.000	PDE3B,RYR2,PDE1B,VEGFC,PDE1A,PRKD1,PGF
ILK Signaling	2.12E00	6.1E-02	0.378	ACTA2,PPP2R3A,BMP2,VEGFC,KRT18,PTGS2,NOS2,CCND1,ACTN1,PGF
Xenobiotic Metabolism Signaling	2.1E00	5.5E-02		CHST2,MGST1,ALDH1A1,CAMK1D,PPP2R3A,GSTM3,CHST11,GCLC,GSTA1,MAP3K5,NOS2,PRKD1
tRNA Splicing	2.07E00	1.21E-01		PDE3B,PDE1B,PDE8B,PDE1A
Hepatic Cholestasis	2.02E00	6.25E-02		IL33,CXCL8,IL18,LIF,IL1RN,TGFB2,ABCB11,IL1RAP,PRKD1
cAMP-mediated signaling	2.01E00	5.58E-02	-0.632	GABBR2,CAMK1D,PDE3B,FSHR,HTR1E,PDE1B,LHCGR,PDE8B,AKAP6,PDE1A,PTGER4
Role of Cytokines in Mediating Communication between Immune Cells	1.98E00	1.14E-01		IL33,CXCL8,IL18,IL1RN
Inhibition of Matrix Metalloproteases	1.98E00	1.14E-01		SDC1,ADAM12,MMP2,A2M
Airway Pathology in Chronic Obstructive Pulmonary Disease	1.93E00	2.86E-01		CXCL8,MMP2
Glutathione-mediated Detoxification	1.91E00	1.5E-01		MGST1,GSTM3,GSTA1
TREM1 Signaling	1.82E00	8.47E-02	1.342	TLR2,CXCL8,TREM1,IL18,TLR6
p38 MAPK Signaling	1.8E00	6.6E-02	0.378	IL33,IL18,IL1RN,TGFB2,MAP3K5,IL1RAP,FASLG
Prostanoid Biosynthesis	1.71E00	2.22E-01		PTGES,PTGS2
PPAR Signaling	1.71E00	6.98E-02	-1.633	IL33,PPARG,IL18,IL1RN,PTGS2,IL1RAP
IL-6 Signaling	1.7E00	6.31E-02	1.134	IL33,CXCL8,IL18,CYP19A1,IL1RN,A2M,IL1RAP
Regulation of the Epithelial-Mesenchymal Transition Pathway	1.66E00	5.42E-02		MET,ETS1,LOX,CDH12,WNT2B,TGFB2,MMP2,JAK3,WNT5A
Adipogenesis pathway	1.64E00	6.14E-02		PPARG,BMP4,BMP2,LPL,FBXW7,SOX9,WNT5A
Type I Diabetes Mellitus Signaling	1.62E00	6.67E-02		HLA-DQB1,MAP3K5,NOS2,IL1RAP,CPE,FASLG
Chondroitin Sulfate Degradation (Metazoa)	1.62E00	2E-01		CD44,CEMIP
Thio-molybdenum Cofactor Biosynthesis	1.61E00	1E00		MOCOS
Cardiac β-adrenergic Signaling	1.59E00	5.98E-02	0.447	PDE3B,PPP2R3A,RYR2,PDE1B,PDE8B,AKAP6,PDE1A
Role of Osteoblasts, Osteoclasts and Chondrocytes in Rheumatoid Arthritis	1.58E00	5.03E-02		IL33,IL18,SFRP2,BMP4,IL1RN,BMP2,WNT2B,MAP3K5,IL1RAP,WNT5A
Toll-like Receptor Signaling	1.56E00	7.25E-02	1.000	IL33,TLR2,IL18,IL1RN,TLR6
Retinol Biosynthesis	1.55E00	1.11E-01		DHRS3,DHRS9,LPL
Agranulocyte Adhesion and Diapedesis	1.55E00	5.48E-02		IL33,CXCL8,IL18,ACTA2,CLDN1,IL1RN,MMP2,ITGA4
Dermatan Sulfate Degradation (Metazoa)	1.54E00	1.82E-01		CD44,CEMIP
IL-8 Signaling	1.51E00	5.11E-02	-0.333	CXCL8,ANGPT2,CCND2,VEGFC,MMP2,PTGS2,CCND1,PRKD1,PGF
Acute Phase Response Signaling	1.44E00	5.23E-02	1.134	IL33,IL18,IL1RN,OSMR,MAP3K5,A2M,IL1RAP,RBP4
Leukocyte Extravasation Signaling	1.42E00	4.92E-02	1.134	F11R,ACTA2,CLDN1,CD44,THY1,MMP2,ACTN1,PRKD1,ITGA4
Role of NANOG in Mammalian Embryonic Stem Cell Pluripotency	1.41E00	5.94E-02		BMP4,LIF,BMP2,WNT2B,JAK3,WNT5A
PXR/RXR Activation	1.41E00	7.69E-02		ALDH1A1,CPT1A,ABCB11,GSTA1
Fatty Acid α-oxidation	1.4E00	1.54E-01		ALDH1A1,PTGS2
Sertoli Cell-Sertoli Cell Junction Signaling	1.4E00	5.13E-02		F11R,ACTA2,CLDN1,MAP3K5,NOS2,A2M,ACTN1,ITGA4
NF-κB Signaling	1.4E00	5.13E-02	0.707	IL33,TLR2,IL18,BMP4,IL1RN,BMP2,TLR6,DDR1
Regulation of Cellular Mechanics by Calpain Protease	1.38E00	7.55E-02		CAPN6,CCND1,ACTN1,ITGA4
Bladder Cancer Signaling	1.36E00	6.41E-02		CXCL8,VEGFC,MMP2,CCND1,PGF
Pancreatic Adenocarcinoma Signaling	1.36E00	5.77E-02	-0.447	TGFB2,VEGFC,PTGS2,JAK3,CCND1,PGF
The Visual Cycle	1.34E00	1.43E-01		DHRS3,DHRS9
Coagulation System	1.33E00	9.09E-02		F5,PLAUR,A2M
Asparagine Degradation I	1.31E00	5E-01		ASRGL1
Alanine Degradation III	1.31E00	5E-01		GPT
Alanine Biosynthesis II	1.31E00	5E-01		GPT
α-tocopherol Degradation	1.31E00	5E-01		CYP4F3
Production of Nitric Oxide and Reactive Oxygen Species in Macrophages	1.28E00	4.85E-02	-1.414	TLR2,PPP2R3A,MAP3K5,NOS2,JAK3,PRKD1,RBP4,APOD
Eicosanoid Signaling	1.26E00	6.9E-02		PTGES,PLA2R1,PTGS2,PTGER4
Netrin Signaling	1.23E00	8.33E-02		ABLIM3,RYR2,DCC
Serotonin Degradation	1.2E00	8.11E-02		ALDH1A1,DHRS9,GYLTL1B
Mitochondrial L-carnitine Shuttle Pathway	1.19E00	1.18E-01		CPT1A,CPT1B
PI3K/AKT Signaling	1.19E00	5.22E-02	0.816	PPP2R3A,MAP3K5,PTGS2,JAK3,CCND1,ITGA4
Basal Cell Carcinoma Signaling	1.18E00	6.45E-02		BMP4,BMP2,WNT2B,WNT5A
RAR Activation	1.16E00	4.57E-02		DHRS3,ALDH1A1,DHRS9,BMP2,TGFB2,MAP3K5,PRKD1,RBP4
phagosome formation	1.14E00	5.56E-02		TLR2,PLA2R1,TLR6,PRKD1,ITGA4
PRPP Biosynthesis I	1.14E00	3.33E-01		PRPS2
Glutathione Biosynthesis	1.14E00	3.33E-01		GCLC
1D-myo-inositol Hexakisphosphate Biosynthesis V (from Ins(1,3,4)P3)	1.14E00	3.33E-01		ITPK1
Caveolar-mediated Endocytosis Signaling	1.14E00	6.25E-02		ACTA2,ITGA9,ITGA11,ITGA4
Molecular Mechanisms of Cancer	1.13E00	3.87E-02		RAP2A,BMP4,BMP2,WNT2B,MAP3K5,CCND1,CCND2,TGFB2,JAK3,FASLG,PRKD1,ITGA4,WNT5A
Protein Kinase A Signaling	1.13E00	3.87E-02		PTPRD,PDE3B,PDE1B,RYR2,TGFB2,DCC,ANAPC5,TNNI3,PDE8B,AKAP6,PTGS2,PDE1A,PRKD1
Human Embryonic Stem Cell Pluripotency	1.13E00	5.04E-02		BMP4,BMP2,WNT2B,TGFB2,INHBA,WNT5A
Cardiomyocyte Differentiation via BMP Receptors	1.1E00	1.05E-01		BMP4,BMP2
GADD45 Signaling	1.1E00	1.05E-01		CCND2,CCND1
Integrin Signaling	1.1E00	4.42E-02	1.890	RAP2A,CAPN6,TSPAN7,ACTA2,ITGA9,ITGA11,ACTN1,ITGA4
Cholecystokinin/Gastrin-mediated Signaling	1.05E00	5.21E-02	0.447	IL33,IL18,IL1RN,PTGS2,PRKD1
Paxillin Signaling	1.05E00	5.21E-02		ACTA2,ITGA9,ITGA11,ACTN1,ITGA4
MSP-RON Signaling Pathway	1.05E00	6.98E-02		TLR2,ACTA2,NOS2
Calcium Signaling	1.05E00	4.52E-02		RAP2A,CAMK1D,ACTA2,RYR2,TPM3,TNNI3,TRPC4
BMP signaling pathway	1.04E00	5.8E-02		BMP4,FST,BMP2,GREM1
Gustation Pathway	1.04E00	5.15E-02		PDE3B,PKD2L1,PDE1B,PDE8B,PDE1A
Cyclins and Cell Cycle Regulation	1.03E00	5.71E-02	-1.000	CCND2,PPP2R3A,TGFB2,CCND1
Endothelin-1 Signaling	1.02E00	4.43E-02	0.000	EDNRB,PLA2R1,EDNRA,CASP4,PTGS2,NOS2,PRKD1
NRF2-mediated Oxidative Stress Response	9.83E-01	4.35E-02		MGST1,ACTA2,GSTM3,GCLC,GSTA1,MAP3K5,PRKD1
Chondroitin Sulfate Biosynthesis	9.82E-01	6.52E-02		CHST2,XYLT1,CHST11
Autoimmune Thyroid Disease Signaling	9.61E-01	8.7E-02		HLA-DQB1,FASLG
Hematopoiesis from Pluripotent Stem Cells	9.61E-01	8.7E-02		CXCL8,LIF
Estrogen-mediated S-phase Entry	9.61E-01	8.7E-02		CCND1,ESR2
HER-2 Signaling in Breast Cancer	9.43E-01	5.33E-02		MMP2,MAP3K5,CCND1,PRKD1
Citrulline-Nitric Oxide Cycle	9.3E-01	2E-01		NOS2
Tumoricidal Function of Hepatic Natural Killer Cells	9.3E-01	8.33E-02		SRGN,FASLG
Dermatan Sulfate Biosynthesis	9.21E-01	6.12E-02		CHST2,XYLT1,CHST11
Dendritic Cell Maturation	9.2E-01	4.41E-02		IL33,TLR2,IL18,IL1RN,HLA-DQB1,DDR1
Role of IL-17A in Arthritis	9.02E-01	6E-02		CXCL8,PTGS2,NOS2
Heparan Sulfate Biosynthesis	9.02E-01	6E-02		CHST2,XYLT1,CHST11
Allograft Rejection Signaling	9.01E-01	8E-02		HLA-DQB1,FASLG
Noradrenaline and Adrenaline Degradation	9.01E-01	8E-02		ALDH1A1,DHRS9
Ethanol Degradation II	9.01E-01	8E-02		ALDH1A1,DHRS9
Cellular Effects of Sildenafil (Viagra)	8.91E-01	4.63E-02		KCNN1,ACTA2,PDE3B,PDE1B,PDE1A
G-Protein Coupled Receptor Signaling	8.76E-01	3.8E-02		GABBR2,PDE3B,FSHR,HTR1E,PDE1B,LHCGR,PDE8B,PDE1A,PTGER4
Glycerol Degradation I	8.56E-01	1.67E-01		GK
Salvage Pathways of Pyrimidine Deoxyribonucleotides	8.56E-01	1.67E-01		TK1
Glycoaminoglycan-protein Linkage Region Biosynthesis	8.56E-01	1.67E-01		XYLT1
FAK Signaling	8.41E-01	4.88E-02		CAPN6,ACTA2,TNS1,ITGA4
Factors Promoting Cardiogenesis in Vertebrates	8.27E-01	4.82E-02		BMP4,BMP2,TGFB2,PRKD1
Death Receptor Signaling	8.27E-01	4.82E-02	0.000	ACTA2,MAP3K5,FASLG,PARP14
Nicotine Degradation III	8.21E-01	7.14E-02		CYP19A1,GYLTL1B
Leucine Degradation I	7.95E-01	1.43E-01		MCCC1
Tryptophan Degradation to 2-amino-3-carboxymuconate Semialdehyde	7.95E-01	1.43E-01		AFMID
VEGF Signaling	7.88E-01	4.65E-02	0.000	ACTA2,VEGFC,ACTN1,PGF
Glioma Invasiveness Signaling	7.8E-01	5.26E-02		CD44,PLAUR,MMP2
Melatonin Degradation I	7.73E-01	6.67E-02		CYP19A1,GYLTL1B
Remodeling of Epithelial Adherens Junctions	7.65E-01	5.17E-02		MET,ACTA2,ACTN1
p53 Signaling	7.63E-01	4.55E-02		CCND2,PERP,CCND1,SERPINE2
Inhibition of Angiogenesis by TSP1	7.51E-01	6.45E-02		SDC1,CD36
Phosphatidylethanolamine Biosynthesis II	7.42E-01	1.25E-01		ETNK2
Crosstalk between Dendritic Cells and Natural Killer Cells	7.34E-01	5E-02		IL18,ACTA2,FASLG
Cell Cycle: G1/S Checkpoint Regulation	7.34E-01	5E-02		CCND2,TGFB2,CCND1
Oncostatin M Signaling	7.3E-01	6.25E-02		OSMR,JAK3
Cell Cycle Regulation by BTG Family Proteins	7.3E-01	6.25E-02		PPP2R3A,CCND1
Synaptic Long Term Depression	7.26E-01	4.07E-02	-1.000	PPP2R3A,RYR2,PLA2R1,NOS2,PRKD1
Relaxin Signaling	7.26E-01	4.07E-02		PDE3B,PDE1B,PDE8B,PDE1A,NOS2
HIF1α Signaling	7.16E-01	4.35E-02		VEGFC,MMP2,NOS2,PGF
PPARα/RXRα Activation	7.16E-01	3.82E-02	-0.816	GK,CPT1B,CD36,LPL,TGFB2,IL1RAP
Role of MAPK Signaling in the Pathogenesis of Influenza	7.06E-01	4.84E-02		PLA2R1,MAP3K5,PTGS2
Role of IL-17A in Psoriasis	6.96E-01	1.11E-01		CXCL8
Agrin Interactions at Neuromuscular Junction	6.92E-01	4.76E-02		ACTA2,MUSK,ITGA4
Thyroid Cancer Signaling	6.9E-01	5.88E-02		PPARG,CCND1
Nicotine Degradation II	6.9E-01	5.88E-02		CYP19A1,GYLTL1B
Superpathway of Melatonin Degradation	6.9E-01	5.88E-02		CYP19A1,GYLTL1B
Corticotropin Releasing Hormone Signaling	6.83E-01	4.21E-02		PTGS2,NOS2,PRKD1,FASLG
RhoGDI Signaling	6.83E-01	3.73E-02		CDH12,ACTA2,CDH20,CD44,ESR2,ITGA4
IL-15 Signaling	6.79E-01	4.69E-02		CXCL8,JAK3,FASLG
Notch Signaling	6.71E-01	5.71E-02		CNTN1,HEY2
Bile Acid Biosynthesis, Neutral Pathway	6.55E-01	1E-01		AMACR
Clathrin-mediated Endocytosis Signaling	6.43E-01	3.61E-02		MET,ACTA2,VEGFC,PGF,RBP4,APOD
IL-17 Signaling	6.4E-01	4.48E-02		CXCL8,PTGS2,NOS2
MIF Regulation of Innate Immunity	6.35E-01	5.41E-02		PTGS2,NOS2
Mevalonate Pathway I	6.19E-01	9.09E-02		MVK
γ-glutamyl Cycle	6.19E-01	9.09E-02		GCLC
Histamine Degradation	6.19E-01	9.09E-02		ALDH1A1
Guanosine Nucleotides Degradation III	6.19E-01	9.09E-02		XDH
Dermatan Sulfate Biosynthesis (Late Stages)	6.18E-01	5.26E-02		CHST2,CHST11
Gαs Signaling	6.12E-01	3.92E-02	-1.000	FSHR,RYR2,LHCGR,PTGER4
VDR/RXR Activation	6.04E-01	4.29E-02		TGFB2,VDR,PRKD1
Mechanisms of Viral Exit from Host Cells	6.02E-01	5.13E-02		ACTA2,PRKD1
Role of Tissue Factor in Cancer	5.93E-01	3.85E-02		CXCL8,CTGF,PLAUR,VEGFC
VEGF Family Ligand-Receptor Interactions	5.93E-01	4.23E-02		VEGFC,PRKD1,PGF
nNOS Signaling in Skeletal Muscle Cells	5.87E-01	8.33E-02		RYR2
Urate Biosynthesis/Inosine 5'-phosphate Degradation	5.87E-01	8.33E-02		XDH
Adenosine Nucleotides Degradation II	5.87E-01	8.33E-02		XDH
iNOS Signaling	5.86E-01	5E-02		NOS2,JAK3
nNOS Signaling in Neurons	5.86E-01	5E-02		CAPN6,PRKD1
Chondroitin Sulfate Biosynthesis (Late Stages)	5.86E-01	5E-02		CHST2,CHST11
Sperm Motility	5.75E-01	3.77E-02	1.000	PLA2R1,PDE1B,PDE1A,PRKD1
HIPPO signaling	5.71E-01	4.11E-02		TEAD4,PPP2R3A,CD44
NAD biosynthesis II (from tryptophan)	5.57E-01	7.69E-02		AFMID
Superpathway of Citrulline Metabolism	5.57E-01	7.69E-02		NOS2
Type II Diabetes Mellitus Signaling	5.49E-01	3.67E-02		PPARG,CD36,MAP3K5,PRKD1
Germ Cell-Sertoli Cell Junction Signaling	5.41E-01	3.45E-02		ACTA2,TGFB2,MAP3K5,A2M,ACTN1
Tec Kinase Signaling	5.41E-01	3.45E-02	0.000	ACTA2,JAK3,PRKD1,FASLG,ITGA4
HMGB1 Signaling	5.32E-01	3.6E-02	2.000	CXCL8,IL18,LIF,TGFB2
Putrescine Degradation III	5.3E-01	7.14E-02		ALDH1A1
Oxidative Ethanol Degradation III	5.3E-01	7.14E-02		ALDH1A1
Heparan Sulfate Biosynthesis (Late Stages)	5.29E-01	4.55E-02		CHST2,CHST11
Amyloid Processing	5.29E-01	4.55E-02		CAPN6,MARK1
PTEN Signaling	5.24E-01	3.57E-02	-1.000	CCND1,DDR1,FASLG,ITGA4
Extrinsic Prothrombin Activation Pathway	5.05E-01	6.67E-02		F5
Tryptophan Degradation X (Mammalian, via Tryptamine)	5.05E-01	6.67E-02		ALDH1A1
Purine Nucleotides Degradation II (Aerobic)	5.05E-01	6.67E-02		XDH
Superpathway of Geranylgeranyldiphosphate Biosynthesis I (via Mevalonate)	5.05E-01	6.67E-02		MVK
Regulation of Actin-based Motility by Rho	5E-01	3.75E-02		ACTA2,PFN2,ITGA4
Apoptosis Signaling	4.91E-01	3.7E-02		CAPN6,MAP3K5,FASLG
Bupropion Degradation	4.82E-01	6.25E-02		CYP19A1
Virus Entry via Endocytic Pathways	4.82E-01	3.66E-02		ACTA2,PRKD1,ITGA4
Tight Junction Signaling	4.8E-01	3.25E-02		F11R,ACTA2,CLDN1,PPP2R3A,TGFB2
Calcium-induced T Lymphocyte Apoptosis	4.78E-01	4.17E-02		HLA-DQB1,PRKD1
Amyotrophic Lateral Sclerosis Signaling	4.64E-01	3.57E-02		CAPN6,VEGFC,PGF
Ephrin Receptor Signaling	4.61E-01	3.18E-02		EFNB2,VEGFC,EPHA2,PGF,ITGA4
Thyroid Hormone Metabolism II (via Conjugation and/or Degradation)	4.61E-01	5.88E-02		GYLTL1B
Dopamine Degradation	4.61E-01	5.88E-02		ALDH1A1
Glutathione Redox Reactions I	4.61E-01	5.88E-02		MGST1
Acetone Degradation I (to Methylglyoxal)	4.61E-01	5.88E-02		CYP19A1
Unfolded protein response	4.55E-01	4E-02		PPARG,MAP3K5
Semaphorin Signaling in Neurons	4.44E-01	3.92E-02		MET,DPYSL3
1D-myo-inositol Hexakisphosphate Biosynthesis II (Mammalian)	4.41E-01	5.56E-02		ITPK1
Ethanol Degradation IV	4.41E-01	5.56E-02		ALDH1A1
Mouse Embryonic Stem Cell Pluripotency	4.32E-01	3.41E-02		BMP4,LIF,JAK3
Telomerase Signaling	4.24E-01	3.37E-02		ETS1,PPP2R3A,ELK3
Role of Wnt/GSK-3β Signaling in the Pathogenesis of Influenza	4.23E-01	3.77E-02		WNT2B,WNT5A
ErbB2-ErbB3 Signaling	4.23E-01	3.77E-02		JAK3,CCND1
B Cell Development	4.22E-01	5.26E-02		HLA-DQB1
Epithelial Adherens Junction Signaling	4.1E-01	3.12E-02		MET,ACTA2,TGFB2,ACTN1
Glioma Signaling	4.09E-01	3.3E-02		CAMK1D,CCND1,PRKD1
Pyrimidine Deoxyribonucleotides De Novo Biosynthesis I	4.05E-01	5E-02		RRM2
Tryptophan Degradation III (Eukaryotic)	4.05E-01	5E-02		AFMID
Endoplasmic Reticulum Stress Pathway	4.05E-01	5E-02		MAP3K5
eNOS Signaling	4.04E-01	3.1E-02	-2.000	VEGFC,ESR2,PRKD1,PGF
Induction of Apoptosis by HIV1	4.03E-01	3.64E-02		MAP3K5,FASLG
Mitotic Roles of Polo-Like Kinase	4.03E-01	3.64E-02		PPP2R3A,ANAPC5
Neuropathic Pain Signaling In Dorsal Horn Neurons	4.01E-01	3.26E-02		KCNN1,CAMK1D,PRKD1
T Helper Cell Differentiation	3.94E-01	3.57E-02		IL18,HLA-DQB1
Polyamine Regulation in Colon Cancer	3.89E-01	4.76E-02		PPARG
Triacylglycerol Degradation	3.89E-01	4.76E-02		LPL
ERK/MAPK Signaling	3.88E-01	2.94E-02	1.342	PPARG,ETS1,PPP2R3A,ELK3,ITGA4
Glucocorticoid Receptor Signaling	3.8E-01	2.81E-02		CXCL8,IL1RN,TGFB2,PTGS2,NOS2,JAK3,A2M
IL-15 Production	3.74E-01	4.55E-02		JAK3
Estrogen-Dependent Breast Cancer Signaling	3.67E-01	3.39E-02		CYP19A1,CCND1
GABA Receptor Signaling	3.67E-01	3.39E-02		GABBR2,KCNN1
Cytotoxic T Lymphocyte-mediated Apoptosis of Target Cells	3.59E-01	4.35E-02		FASLG
Intrinsic Prothrombin Activation Pathway	3.59E-01	4.35E-02		F5
CCR5 Signaling in Macrophages	3.5E-01	3.28E-02		PRKD1,FASLG
GM-CSF Signaling	3.5E-01	3.28E-02		ETS1,CCND1
Mitochondrial Dysfunction	3.47E-01	2.88E-02		UCP2,CPT1A,XDH,CPT1B
IL-22 Signaling	3.46E-01	4.17E-02		IL22RA1
IL-17A Signaling in Gastric Cells	3.46E-01	4.17E-02		CXCL8
Role of JAK family kinases in IL-6-type Cytokine Signaling	3.46E-01	4.17E-02		OSMR
Neurotrophin/TRK Signaling	3.42E-01	3.23E-02		SPRY1,MAP3K5
Signaling by Rho Family GTPases	3.37E-01	2.73E-02	0.000	CDH12,ACTA2,SEPT4,CDH20,DES,ITGA4
Antiproliferative Role of TOB in T Cell Signaling	3.33E-01	4E-02		TGFB2
Superpathway of Cholesterol Biosynthesis	3.33E-01	4E-02		MVK
CD40 Signaling	3.27E-01	3.12E-02		PTGS2,JAK3
Angiopoietin Signaling	3.2E-01	3.08E-02		ANGPT2,GRB14
Renal Cell Carcinoma Signaling	3.2E-01	3.08E-02		MET,ETS1
IL-4 Signaling	3.2E-01	3.08E-02		HLA-DQB1,JAK3
Macropinocytosis Signaling	3.2E-01	3.08E-02		MET,PRKD1
Growth Hormone Signaling	3.12E-01	3.03E-02		A2M,PRKD1
D-myo-inositol (1,4,5,6)-Tetrakisphosphate Biosynthesis	3.12E-01	2.83E-02		ITPK1,PPP2R3A,STYXL1
D-myo-inositol (3,4,5,6)-tetrakisphosphate Biosynthesis	3.12E-01	2.83E-02		ITPK1,PPP2R3A,STYXL1
Estrogen Biosynthesis	3.09E-01	3.7E-02		CYP19A1
Small Cell Lung Cancer Signaling	2.92E-01	2.9E-02		PTGS2,CCND1
PEDF Signaling	2.92E-01	2.9E-02		PPARG,FASLG
MIF-mediated Glucocorticoid Regulation	2.88E-01	3.45E-02		PTGS2
NF-κB Activation by Viruses	2.85E-01	2.86E-02		PRKD1,ITGA4
Gα12/13 Signaling	2.85E-01	2.7E-02		CDH12,CDH20,MAP3K5
RhoA Signaling	2.75E-01	2.65E-02		ACTA2,SEPT4,PFN2
LPS-stimulated MAPK Signaling	2.73E-01	2.78E-02		MAP3K5,PRKD1
4-1BB Signaling in T Lymphocytes	2.68E-01	3.23E-02		MAP3K5
Primary Immunodeficiency Signaling	2.68E-01	3.23E-02		JAK3
Neuroprotective Role of THOP1 in Alzheimer's Disease	2.59E-01	3.12E-02		NTS
IL-17A Signaling in Fibroblasts	2.59E-01	3.12E-02		NFKBIZ
CTLA4 Signaling in Cytotoxic T Lymphocytes	2.55E-01	2.67E-02		PPP2R3A,AP1S3
Role of IL-17F in Allergic Inflammatory Airway Diseases	2.5E-01	3.03E-02		CXCL8
Reelin Signaling in Neurons	2.5E-01	2.63E-02		LRP8,ITGA4
IL-9 Signaling	2.42E-01	2.94E-02		JAK3
TR/RXR Activation	2.39E-01	2.56E-02		UCP2,PDE3B
FGF Signaling	2.39E-01	2.56E-02		MET,MAP3K5
OX40 Signaling Pathway	2.34E-01	2.86E-02		HLA-DQB1
Neuregulin Signaling	2.24E-01	2.47E-02		PRKD1,ITGA4
Serotonin Receptor Signaling	2.12E-01	2.63E-02		HTR1E
Retinoic acid Mediated Apoptosis Signaling	2.06E-01	2.56E-02		PARP14
