# Supplementary material for: Genome wide effects of oleic acid on cultured bovine granulosa cells: evidence for the activation of pathways favoring folliculo-luteal transition
Source: BMC Genomics. 2021 Jun 29;22:486. doi: 10.1186/s12864-021-07817-6 (PMC8243882; doi:10.1186/s12864-021-07817-6)
Supplement: Supplementary file 6 — Additional file 6: Table S4. OA regulated Diseases and Functions according to IPA analysis. [file 12864_2021_7817_MOESM6_ESM.xlsx]

## Sheet: Diseases and Functions
Category	p-value	Molecules
Cellular Movement	8.33E-16-1.36E-04	BMP4,CTGF,EPS8,XDH,PLA2R1,MARK1,NEXN,CCND1,SERPINB2,CHST2,ST8SIA4,A4GALT,ITGA9,NPTX2,OSMR,HEY2,PRKD1,FASLG,ITGA4,CLCA2,ETS1,SEMA5A,RRM2,THY1,TPM3,MMP2,DDR1,MET,CTSL,ACTA2,ARHGEF28,GPM6A,LRP8,ESR2,EPHA2,CNN2,RAP2A,EMILIN2,MAP3K5,KIAA0319,EFNB2,DCC,ADAM19,FABP5,VDR,ROBO2,MLLT11,CNTN1,UCP2,TGFBI,GREM1,PVR,LAMC2,F11R,PTGES,CNN1,ANXA3,TAGLN,CD44,SOX9,PTGS2,JAK3,ST3GAL4,TM4SF1,QPCT,LIF,CAMK1D,CDCP1,CD3…
Cancer	1.24E-15-1.38E-04	SCFD2,PCLO,XDH,CA5B,GCLC,COL8A1,NEXN,CCND1,FADS3,RAB38,KIF1A,PRKCDBP,ABLIM3,TGIF2,PRKD1,CLCA2,ITGA4,CERS6,AFMID,ETS1,AMACR,BLVRA,SEMA5A,RRM2,TPM3,SPOCK2,SUSD4,MAMDC2,DES,CA8,DDR1,NRXN1,MET,SLC46A3,CTSL,SLC16A5,ANAPC5,ARHGEF28,CXorf57,ESR2,CPE,HSD11B1,APOD,RAP2A,QRFPR,PRR15,CTHRC1,KIAA0319,PLIN2,ASRGL1,MUSK,PFN2,FABP5,VDR,MOB3B,MLLT11,UCP2,SPRY1,FAM78A,GREM1,TRPC4,LAMC2,PTGES,RASGRP3,TBC1D8,TAGLN,…
Organismal Injury and Abnormalities	1.24E-15-1.38E-04	SCFD2,PCLO,XDH,CA5B,COL8A1,GCLC,NEXN,CCND1,FADS3,KIF1A,RAB38,PRKCDBP,ABLIM3,TGIF2,PRKD1,CLCA2,ITGA4,CERS6,AFMID,ETS1,AMACR,BLVRA,Cmah,SEMA5A,RRM2,SPOCK2,TPM3,SUSD4,MAMDC2,DES,CA8,DDR1,NRXN1,MET,SLC46A3,CTSL,SLC16A5,ANAPC5,ARHGEF28,ESR2,CXorf57,CPE,HSD11B1,APOD,RAP2A,QRFPR,PRR15,CTHRC1,KIAA0319,PLIN2,MUSK,ASRGL1,PFN2,FABP5,VDR,MOB3B,MLLT11,UCP2,SPRY1,FAM78A,GREM1,TRPC4,LAMC2,PTGES,RASGRP3,TBC1D8,T…
Cardiovascular System Development and Function	8.1E-14-1.44E-04	CTGF,BMP4,XDH,GCLC,COL8A1,HLA-DQB1,CCND1,TMEM38B,ITGA9,HEY2,PRKD1,FASLG,ITGA4,ETS1,SEMA5A,RRM2,THY1,MMP2,DES,DDR1,MET,CCND2,ACTA2,LRP8,EPHA2,ESR2,HSD11B1,CNN2,EFNB2,PDE3B,ADAM19,VDR,UCP2,ENPP1,TGFBI,GREM1,TRPC4,F11R,PTGES,SOX6,CNN1,ANXA3,CD44,SOX9,PTGS2,ST3GAL4,TM4SF1,LIF,CD36,FBXW7,OLR1,RSPO3,SEMA3D,ADAM28,LPL,PTX3,CXCL8,FSTL3,VEGFC,TNNI3,CITED1,ADAMTS9,INHBA,SCG2,TLR2,IL18,ANKRD1,ADAM12,IL1RN,E…
Organismal Development	8.1E-14-1.44E-04	EPS8,CTGF,BMP4,XDH,CA5B,GCLC,COL8A1,HLA-DQB1,CCND1,ST8SIA4,TMEM38B,ITGA9,KIF1A,OSMR,HEY2,CRIM1,FASLG,PRKD1,ITGA4,ETS1,AMACR,Cmah,SEMA5A,THY1,MMP2,DES,DDR1,MET,CTSL,CCND2,ACTA2,PPP2R3A,LRP8,KRT18,ESR2,EPHA2,CPE,HSD11B1,FCGRT,MVK,CTHRC1,MAP3K5,LIN7A,EFNB2,PDE3B,DCC,ADAM19,PFN2,FABP5,ROBO2,VDR,MLLT11,ENPP1,UCP2,CNTN1,TGFBI,SPRY1,GREM1,TRPC4,LAMC2,F11R,PTGES,RASGRP3,SOX6,CNN1,ANXA3,CD44,SOX9,PTGS2,JA…
Gastrointestinal Disease	9.58E-14-1.15E-04	PCLO,XDH,CA5B,GCLC,COL8A1,NEXN,CCND1,FADS3,RAB38,KIF1A,PRKCDBP,ABLIM3,PRKD1,CLCA2,ITGA4,ETS1,AMACR,BLVRA,SEMA5A,RRM2,SPOCK2,SUSD4,DES,DDR1,NRXN1,MET,SLC46A3,CTSL,ANAPC5,ARHGEF28,ESR2,HSD11B1,CPE,APOD,PRR15,CTHRC1,KIAA0319,PLIN2,ASRGL1,MUSK,FABP5,VDR,MOB3B,UCP2,SPRY1,GREM1,LAMC2,PTGES,TBC1D8,COLGALT2,TAGLN,SOX9,AMIGO2,QPCT,LIF,CAMK1D,CDCP1,CPT1B,OLR1,STC2,MAB21L2,ADAM28,LPL,ARHGAP20,TNFAIP2,ABCB11…
Cellular Growth and Proliferation	3.04E-13-1.31E-04	KCND2,CTGF,EPS8,BMP4,NMB,XDH,GCLC,COL8A1,HLA-DQB1,CCND1,FADS3,SERPINB2,ST8SIA4,ITGA9,Sectm1b,KIF1A,PRKCDBP,NPTX2,TGIF2,OSMR,HEY2,FASLG,PRKD1,CLCA2,ITGA4,ETS1,AMACR,CAPN6,Cmah,SEMA5A,RRM2,TPM3,SPOCK2,THY1,MMP2,DES,DDR1,NRXN1,MET,PRPS2,CCND2,CTSL,BASP1,ANAPC5,KRT18,LRP8,GPM6A,CDC14A,ESR2,EPHA2,YEATS4,HSD11B1,APOD,CNN2,GRB14,EMILIN2,CTHRC1,MAP3K5,SGCZ,C1QTNF3,EFNB2,PLIN2,MUSK,ADAM19,DCC,PFN2,FABP5,R…
Cardiovascular Disease	1.19E-12-1.36E-04	KCND2,BMP4,CTGF,XDH,CA5B,MARK1,GCLC,COL8A1,MYOZ2,ST8SIA4,TMEM38B,NPTX2,HEY2,FASLG,ITGA4,CERS6,SEMA5A,THY1,MMP2,DES,DDR1,MET,CTSL,ACTA2,PDE1B,LRP8,ESR2,EPHA2,HSD11B1,APOD,GRB14,SLC22A3,CA14,MAP3K5,EFNB2,PDE3B,PLIN2,ADAM19,FABP5,VDR,ENPP1,UCP2,GREM1,TRPC4,PTGES,RASGRP3,SOX6,CD44,PTGS2,WDR19,INHA,LIF,CDCP1,CD36,OMD,LHCGR,OLR1,NPNT,RSPO3,ITGA11,MOCOS,LPL,IFI30,PTX3,CXCL8,CPT1A,FSTL3,PTPRD,SLITRK4,VEG…
Immune Cell Trafficking	8.33E-12-1.36E-04	CTGF,EPS8,LIF,CAMK1D,CD36,XDH,PLA2R1,CCND1,OLR1,CHST2,RSPO3,ADAM28,ITGA9,FAM65B,FASLG,ITGA4,ETS1,PTX3,CXCL8,Cmah,THY1,VEGFC,MMP2,DDR1,INHBA,SCG2,TLR2,IL33,IL18,IL1RN,EPHA2,ESR2,CNN2,RAP2A,TREM1,ANGPT2,BMP2,MAP3K5,PGF,EFNB2,CYP19A1,TGFB2,FABP5,VDR,NOS2,PTGER4,PPARG,MLLT11,UCP2,SDC1,EDNRB,ST3GAL6,PLAUR,GREM1,PVR,NFKBIZ,F11R,PTGES,CD44,EDNRA,PTGS2,JAK3,A2M,ST3GAL4,QPCT,WNT5A
Hematological System Development and Function	2.18E-10-1.36E-04	CTGF,EPS8,LIF,BMP4,CAMK1D,XDH,CD36,PLA2R1,OLR1,CCND1,CHST2,RSPO3,ADAM28,ITGA9,FAM65B,FASLG,ITGA4,ETS1,PTX3,CXCL8,FSTL3,Cmah,TNNI3,THY1,VEGFC,MMP2,INHBA,SCG2,TLR2,IL33,IL18,ADAM12,ACTA2,IL1RN,EPHA2,ESR2,HSD11B1,CNN2,RAP2A,ANGPT2,TREM1,BMP2,NTS,INSL3,MAP3K5,PGF,EFNB2,ANGPTL4,CYP19A1,PLIN2,TGFB2,FABP5,VDR,NOS2,PTGER4,PPARG,MLLT11,UCP2,SDC1,EDNRB,ST3GAL6,PLAUR,GREM1,PVR,NFKBIZ,STEAP1,PTGES,F11R,CD44,…
Cell Death and Survival	2.4E-10-1.29E-04	KCND2,CTGF,BMP4,XDH,GCLC,CCND1,SERPINB2,ST8SIA4,A4GALT,KIF1A,NPTX2,PRKCDBP,GSTA1,FASLG,PRKD1,CLCA2,ITGA4,ETS1,CERS6,AMACR,CAPN6,BLVRA,Cmah,RRM2,TPM3,THY1,MMP2,SUSD4,DES,DDR1,MET,CTSL,CCND2,BASP1,PPP2R3A,PDE1B,GPM6A,LRP8,KRT18,CDC14A,EPHA2,ESR2,YEATS4,APOD,CNN2,SLC22A3,EMILIN2,MVK,CASP4,MAP3K5,EFNB2,MUSK,DCC,VDR,MOB3B,MLLT11,UCP2,SPRY1,TGFBI,GREM1,SERPINB10,PVR,PTGES,SOX6,CD44,SOX9,PTGS2,JAK3,PTGR…
Developmental Disorder	2.91E-10-1.38E-04	KCND2,INHA,LIF,CTGF,BMP4,CD36,CPT1B,LHCGR,HLA-DQB1,CCND1,MYOZ2,NPNT,A4GALT,LPL,IFI30,HEY2,CRIM1,FASLG,PDK4,ETS1,FST,CPT1A,FSTL3,VEGFC,DES,INHBA,MET,IL33,TLR2,ANKRD1,IL18,COLEC12,CCND2,AMH,DHRS9,ESR2,HSD11B1,RBP4,LOX,ANGPT2,BMP2,CTHRC1,INSL3,TTPA,MAP3K5,LOXL2,PGF,FOXL2,CYP19A1,GFRA1,FSHR,DCC,TGFB2,ASPN,VDR,NOS2,ACTN1,TK1,PPARG,DHRS3,TGFBI,RYR2,PTGES,TAGLN,EDNRA,SOX9,PTGS2,JAK3,A2M,WNT5A
Cell Morphology	8.07E-10-1.41E-04	KCND2,EPS8,CTGF,BMP4,GCLC,COL8A1,HLA-DQB1,CCND1,ST8SIA4,TMEM38B,ITGA9,ABLIM3,OSMR,HEY2,PRKD1,FASLG,ITGA4,CERS6,ETS1,SEMA5A,THY1,TPM3,MMP2,DES,DDR1,MET,EMB,BASP1,CCND2,ACTA2,KIAA1324,ARHGEF28,GPM6A,LRP8,KRT18,CDC14A,ESR2,EPHA2,HSD11B1,CNN2,RAP2A,TSPAN7,EFHD1,CTHRC1,MAP3K5,EFNB2,PDE3B,PLIN2,MUSK,DCC,PFN2,VDR,ROBO2,ENPP1,CNTN1,TGFBI,TRPC4,PVR,F11R,CD44,SOX9,PTGS2,JAK3,ST3GAL4,TM4SF1,WDR19,INHA,LIF,C…
Dermatological Diseases and Conditions	8.87E-10-3.62E-05	SCFD2,PCLO,XDH,CA5B,COL8A1,GCLC,CCND1,KIF1A,RAB38,PRKD1,CLCA2,ITGA4,AFMID,CERS6,SEMA5A,RRM2,MAMDC2,DDR1,CA8,NRXN1,MET,SLC46A3,CTSL,ARHGEF28,ESR2,HSD11B1,CPE,APOD,QRFPR,KIAA0319,MUSK,FABP5,VDR,SPRY1,TRPC4,LAMC2,TBC1D8,TAGLN,SOX9,AMIGO2,CDCP1,STYXL1,VSTM4,ADAM28,STC2,LPL,ABCB11,IL1RAP,CXCL8,PLEKHA7,CPT1A,PTPRD,VEGFC,ADAMTS9,SLC17A9,ASTN1,TLR2,ADAM12,GK,CDH20,CALB2,TNS1,RBP4,PMEPA1,LOX,SH3TC2,BMP2,P…
Tissue Development	1.46E-09-1.44E-04	CTGF,EPS8,BMP4,XDH,COL8A1,HLA-DQB1,CCND1,ST8SIA4,TMEM38B,ITGA9,KIF1A,LRRC8C,OSMR,HEY2,FASLG,PRKD1,ITGA4,ETS1,SEMA5A,TPM3,SPOCK2,THY1,MMP2,DES,DDR1,NRXN1,MET,CTSL,BASP1,CCND2,PPP2R3A,ARHGEF28,LRP8,GPM6A,KRT18,ESR2,EPHA2,HSD11B1,APOD,RAP2A,MVK,EFHD1,CTHRC1,MAP3K5,LIN7A,EFNB2,MUSK,DCC,PFN2,FABP5,ROBO2,VDR,CNTN1,ENPP1,UCP2,TGFBI,SPRY1,GREM1,TRPC4,LAMC2,PTGES,F11R,SOX6,TAGLN,CD44,SOX9,PTGS2,JAK3,WDR19…
Embryonic Development	1.71E-09-1.41E-04	CTGF,BMP4,XDH,COL8A1,CCND1,ST8SIA4,TMEM38B,KIF1A,HEY2,FASLG,ITGA4,ETS1,SEMA5A,THY1,MMP2,DDR1,MET,CTSL,CCND2,PPP2R3A,KRT18,LRP8,ESR2,EPHA2,HSD11B1,MVK,CTHRC1,MAP3K5,LIN7A,PDE3B,ADAM19,FABP5,VDR,ROBO2,MLLT11,CNTN1,SPRY1,GREM1,LAMC2,RASGRP3,PTGES,SOX6,CD44,SOX9,PTGS2,JAK3,TM4SF1,WDR19,INHA,LIF,LHCGR,FBXW7,NPNT,ALDH1A1,MAB21L2,ITGA11,LPL,CXCL8,FST,FSTL3,HCN1,VEGFC,TNNI3,CITED1,ADAMTS9,INHBA,ASTN1,TLR…
Molecular Transport	1.85E-09-1.36E-04	INHA,BMP4,LIF,CTGF,NMB,CD36,XDH,CA5B,PLA2R1,LHCGR,OLR1,ALDH1A1,A4GALT,LPL,ABCB11,GSTA1,PRKD1,FASLG,PDK4,CERS6,AMACR,MFSD2A,CXCL8,FST,CPT1A,THY1,VEGFC,SCG2,INHBA,NRXN1,MET,TLR2,IL33,ANKRD1,IL18,AMH,IL1RN,NUAK1,ESR2,CCDC80,CPE,HSD11B1,RBP4,APOD,ANGPT2,BMP2,NTS,CTHRC1,CASP4,TTPA,LIN7A,PGF,C1QTNF3,ANGPTL4,PDE3B,CYP19A1,GFRA1,FSHR,PLIN2,TGFB2,FABP5,VDR,NOS2,Rab15,PTGER4,PPARG,DHRS3,UCP2,EDNRB,NELL2,TR…
Hepatic System Disease	2.14E-09-1.15E-04	LIF,CD36,GCLC,CTHRC1,FBXW7,MAP3K5,CCND1,PDE3B,CYP19A1,STEAP2,PLIN2,LPL,PRKCDBP,ABCB11,OSMR,FABP5,NOS2,FASLG,PTGER4,PPARG,AMACR,CXCL8,MFSD2A,CPT1A,UCP2,FSTL3,GPT,INHBA,MET,TLR2,GABBR2,IL18,ACTA2,IL1RN,CD44,KRT18,PTGS2,ESR2,A2M,HSD11B1,WNT5A
Metabolic Disease	2.14E-09-4.5E-05	CTGF,BMP4,CD36,XDH,CA5B,PLA2R1,FBXW7,HLA-DQB1,CCND1,OLR1,ALDH1A1,PRKCDBP,LPL,ABCB11,OSMR,FASLG,ITGA4,MFSD2A,CXCL8,CPT1A,FSTL3,THY1,HCN1,MMP2,ADAMTS9,DDR1,NRXN1,MET,TLR2,IL18,CTSL,CCND2,ADAM12,ACTA2,IL1RN,PDE1B,ANAPC5,LRP8,ESR2,CPE,HSD11B1,APOD,RBP4,DPYSL3,CA14,BMP2,MVK,NTS,CTHRC1,CASP4,INSL3,MAP3K5,SGCZ,PGF,CYP19A1,PDE3B,FSHR,PLIN2,STEAP2,FABP5,VDR,ROBO2,NOS2,PTGER4,PARP14,PPARG,SDC1,ENPP1,UCP2,T…
Endocrine System Disorders	2.29E-09-1.23E-04	INHA,LIF,BMP4,NMB,CD36,XDH,CA5B,PLA2R1,LHCGR,HLA-DQB1,OLR1,CCND1,ALDH1A1,LPL,OSMR,FASLG,PDK4,ITGA4,ETS1,CXCL8,CPT1A,RRM2,HCN1,THY1,MMP2,GALNT13,ADAMTS9,DDR1,MET,TLR2,IL18,CCND2,CTSL,ACTA2,IL1RN,PDE1B,ANAPC5,LRP8,ESR2,CPE,HSD11B1,RBP4,APOD,RAP2A,ANGPT2,SFRP2,CA14,DPYSL3,BMP2,NTS,CTHRC1,CASP4,INSL3,SGCZ,PGF,EFNB2,FOXL2,PDE3B,CYP19A1,STEAP2,PLIN2,FSHR,FABP5,ROBO2,VDR,NOS2,PTGER4,PARP14,PPARG,UCP2,EN…
Renal and Urological Disease	2.29E-09-1.13E-04	ANGPT2,CTGF,BMP4,DPYSL3,XDH,BMP2,CPT1B,CD36,PLA2R1,INSL3,OLR1,CCND1,NPNT,CYP19A1,GFRA1,LPL,TGFB2,VDR,ROBO2,CRIM1,FASLG,PTGER4,ACTN1,PPARG,SPRY1,EDNRB,WNT2B,ST3GAL6,MMP2,DDR1,TLR2,CTSL,CCND2,DHRS9,TAGLN,EDNRA,PTGS2,EFEMP1,ESR2,A2M,TNS1,WDR19,APOD
Cellular Development	2.48E-09-1.44E-04	KCND2,EPS8,BMP4,CTGF,XDH,HLA-DQB1,CCND1,SERPINB2,ST8SIA4,ITGA9,KIF1A,LRRC8C,TGIF2,OSMR,HEY2,PRKD1,FASLG,ITGA4,CLCA2,ETS1,AMACR,CAPN6,SEMA5A,RRM2,THY1,SPOCK2,MMP2,DES,DDR1,NRXN1,MET,PRPS2,BASP1,CCND2,PPP2R3A,ARHGEF28,LRP8,GPM6A,ESR2,EPHA2,HSD11B1,YEATS4,APOD,CNN2,RAP2A,EMILIN2,MVK,EFHD1,CTHRC1,MAP3K5,EFNB2,MUSK,DCC,PFN2,FABP5,ROBO2,VDR,MLLT11,CNTN1,ENPP1,UCP2,SPRY1,TGFBI,GREM1,TRPC4,PTGES,F11R,SOX…
Connective Tissue Development and Function	4.08E-09-1.44E-04	INHA,CTGF,BMP4,LIF,XDH,NMB,LHCGR,FBXW7,CCND1,ITGA9,LPL,TRIB2,LRRC8C,CHST11,HEY2,FASLG,PRKD1,ITGA4,PDK4,CERS6,AMACR,CXCL8,MFSD2A,FST,FSTL3,VEGFC,MMP2,INHBA,DDR1,IL33,TLR2,COLEC12,IL18,CCND2,ADAM12,IL1RN,LIMA1,ESR2,ELK3,CCDC80,EPHA2,CPE,HSD11B1,LOX,ANGPT2,SFRP2,BMP2,PGF,ANGPTL4,VNN1,PDE3B,CYP19A1,PLIN2,FSHR,TGFB2,FABP5,VDR,NOS2,PTGER4,PPARG,UCP2,ENPP1,ST3GAL6,PLAUR,PVR,SOX6,CD44,SOX9,EFEMP1,PTGS2,S…
Lipid Metabolism	5.26E-09-1.16E-04	INHA,BMP4,LIF,CPT1B,NMB,XDH,CD36,PLA2R1,LHCGR,OLR1,ST8SIA4,ALDH1A1,A4GALT,LPL,ABCB11,GSTA1,PRKD1,FASLG,PDK4,PTX3,CERS6,CXCL8,AMACR,MFSD2A,FST,CPT1A,THY1,VEGFC,MMP2,INHBA,IL33,TLR2,IL18,ETNK2,DHRS9,AMH,IL1RN,CCDC80,ESR2,CPE,HSD11B1,RBP4,APOD,ANGPT2,QRFPR,BMP2,MVK,NTS,TTPA,PGF,C1QTNF3,FOXL2,ANGPTL4,PDE3B,CYP19A1,PLIN2,FSHR,FABP5,VDR,NOS2,PTGER4,PPARG,DHRS3,UCP2,EDNRB,CYP4F3,TRPC4,FDXR,SERPINE2,CHST…
Small Molecule Biochemistry	5.26E-09-1.38E-04	INHA,CTGF,BMP4,LIF,CPT1B,NMB,XDH,CD36,PLA2R1,CA5B,LHCGR,OLR1,ST8SIA4,ALDH1A1,STC2,A4GALT,LPL,CHST11,ABCB11,GSTA1,PRKD1,FASLG,ITGA4,PDK4,PTX3,CERS6,CXCL8,MFSD2A,AMACR,FST,CPT1A,XYLT1,THY1,VEGFC,MMP2,INHBA,MET,TLR2,IL33,IL18,ETNK2,DHRS9,AMH,IL1RN,NUAK1,CCDC80,ESR2,CPE,HSD11B1,RBP4,APOD,TREM1,ANGPT2,QRFPR,BMP2,MVK,NTS,CTHRC1,TTPA,PGF,C1QTNF3,FOXL2,ANGPTL4,PDE3B,CYP19A1,PLIN2,FSHR,TGFB2,FABP5,VDR,NOS…
Inflammatory Response	6.72E-09-1.4E-04	INHA,CTGF,EPS8,LIF,CAMK1D,CD36,XDH,CA5B,PLA2R1,LHCGR,HLA-DQB1,OLR1,CCND1,RSPO3,ITGA9,LPL,IFI30,ABCB11,OSMR,IL1RAP,PRKD1,FASLG,PDK4,ITGA4,CERS6,ETS1,PTX3,CXCL8,RRM2,THY1,TPM3,TNNI3,VEGFC,MMP2,SCG2,INHBA,TLR2,IL33,IL18,CTSL,ADAM12,ACTA2,IL1RN,PDLIM1,KRT18,TNS1,ESR2,HSD11B1,CNN2,FCGRT,TREM1,ANGPT2,CA14,MVK,NTS,CASP4,INSL3,MAP3K5,PGF,C1QTNF3,ANGPTL4,VNN1,PDE3B,STEAP2,PLIN2,TGFB2,FABP5,VDR,NOS2,PTGER4…
Organismal Survival	7.84E-09-4.97E-05	BMP4,CTGF,PCLO,XDH,CA5B,PLA2R1,GCLC,CCND1,ST8SIA4,TMEM38B,ITGA9,A4GALT,KIF1A,PRKCDBP,HEY2,CRIM1,FASLG,PRKD1,ITGA4,ETS1,AFMID,AMACR,ARRDC4,SEMA5A,Cmah,TPM3,MMP2,DES,DDR1,NRXN1,MET,CCND2,ACTA2,KRT18,LRP8,EPHA2,ESR2,APOD,FCGRT,CA14,LIN7A,EFNB2,MUSK,DCC,ADAM19,ROBO2,VDR,CNTN1,UCP2,SPRY1,TGFBI,GREM1,LAMC2,PTGES,SOX6,CD44,SOX9,PTGS2,INHA,LIF,CD36,CPT1B,FBXW7,OLR1,RSPO3,ALDH1A1,ITGA11,MAB21L2,LPL,ABCB11…
Organ Development	1.62E-08-1.38E-04	CTGF,BMP4,XDH,COL8A1,CCND1,TMEM38B,OSMR,HEY2,FASLG,PRKD1,ITGA4,SEMA5A,THY1,MMP2,DDR1,MET,CCND2,CTSL,PPP2R3A,LRP8,KRT18,ESR2,EPHA2,HSD11B1,APOD,MVK,CTHRC1,MAP3K5,LIN7A,EFNB2,FABP5,ROBO2,VDR,SPRY1,GREM1,LAMC2,PTGES,RASGRP3,CD44,SOX9,PTGS2,JAK3,WDR19,TM4SF1,INHA,LIF,LHCGR,FBXW7,NPNT,ALDH1A1,MAB21L2,ITGA11,LPL,CXCL8,FST,FSTL3,VEGFC,HCN1,CITED1,ADAMTS9,INHBA,TLR2,IL18,AMH,IL1RN,SOBP,ELK3,RBP4,LOX,ANGP…
Reproductive System Disease	1.65E-08-1.38E-04	SCFD2,PCLO,XDH,COL8A1,NEXN,CCND1,ABLIM3,TGIF2,ITGA4,ETS1,AMACR,BLVRA,SEMA5A,RRM2,SPOCK2,TPM3,SUSD4,MAMDC2,DES,CA8,DDR1,NRXN1,MET,CTSL,SLC16A5,ARHGEF28,ESR2,CXorf57,HSD11B1,APOD,QRFPR,PLIN2,FABP5,VDR,MLLT11,SPRY1,GREM1,LAMC2,RASGRP3,PTGES,COLGALT2,TAGLN,SOX9,PTGR1,QPCT,INHA,LIF,CDCP1,STYXL1,RIMKLA,MAB21L2,ADAM28,MOCOS,LPL,ARHGAP20,TNFAIP2,ABCB11,ING2,CXCL8,MGST1,CCDC18,PTPRD,FSTL3,VEGFC,ADAMTS9,TL…
Organismal Functions	1.81E-08-8.28E-06	CNN2,CXCL8,LOX,SDC1,FST,Cmah,LAMC2,PGF,SERPINB2,MET,PTGES,EFNB2,IL18,IL1RN,LIMA1,TGFB2,CD44,PTGS2,NOS2,A2M,ELK3,ESR2,PTGER4,WNT5A
Vitamin and Mineral Metabolism	2.85E-08-6.8E-05	ANGPT2,INHA,BMP4,LIF,QRFPR,BMP2,MVK,LHCGR,TTPA,C1QTNF3,FOXL2,ALDH1A1,CYP19A1,PLIN2,FSHR,LPL,GSTA1,VDR,PPARG,AMACR,CXCL8,DHRS3,MMP2,INHBA,FDXR,SERPINE2,TLR2,DHRS9,AMH,PDE8B,ESR2,HSD11B1,RBP4
Connective Tissue Disorders	4.26E-08-4.26E-08	KCND2,SCFD2,CTGF,EPS8,PCLO,XDH,PLA2R1,CA5B,MARK1,GCLC,COL8A1,MYOZ2,P4HA3,ST8SIA4,A4GALT,HTR1E,KIF1A,NPTX2,GSTA1,OSMR,FASLG,PRKD1,ITGA4,CERS6,AFMID,CAPN6,TMEM37,ARRDC4,SEMA5A,MAMDC2,CA8,NRXN1,TLL2,MET,EMB,SLC46A3,COLEC12,BASP1,CDH12,KIAA1324,DHRS9,PDE1B,ARHGEF28,KRT18,EPHA2,ESR2,CPE,HSD11B1,PRSS35,CNN2,GRB14,EMILIN2,QRFPR,MAP3K5,LIN7A,KIAA0319,SGCZ,MUSK,ADAM19,DCC,ROBO2,CNTN1,SPRY1,TGFBI,NELL2,TRP…
Cell-To-Cell Signaling and Interaction	5.23E-08-1.33E-04	BMP4,CTGF,XDH,NMB,HLA-DQB1,CCND1,SERPINB2,CYTH1,ITGA9,HEY2,FASLG,ITGA4,CLCA2,ETS1,Cmah,SEMA5A,THY1,MMP2,DDR1,MET,COLEC12,CTSL,CCND2,KRT18,LRP8,EPHA2,ESR2,CPE,HSD11B1,CNN2,RAP2A,EFNB2,FABP5,VDR,UCP2,SPRY1,TGFBI,GREM1,PVR,LAMC2,PTGES,F11R,CD44,PTGS2,JAK3,ST3GAL4,INHA,LIF,CDCP1,CD36,LHCGR,FBXW7,OLR1,ADAM28,ITGA11,LPL,IL1RAP,FAM65B,PTX3,CXCL8,MGST1,HCN1,VEGFC,INHBA,TLR2,IL33,IL18,ADAM12,AMH,IL1RN,NUA…
Organ Morphology	1.13E-07-1.39E-04	INHA,CTGF,LIF,BMP4,XDH,CD36,LHCGR,CCND1,RSPO3,ALDH1A1,SEMA3D,TMEM38B,STC2,LPL,ABCB11,HEY2,ING2,PRKD1,FASLG,ITGA4,PTX3,AMACR,FST,FSTL3,SEMA5A,TNNI3,MMP2,ADAMTS9,DES,INHBA,DDR1,TLR2,IL18,CCND2,AMH,ADAM12,IL1RN,KRT18,LRP8,ESR2,HSD11B1,RBP4,ANGPT2,HEG1,INSL3,EFNB2,FOXL2,PDE3B,CYP19A1,FSHR,TGFB2,ADAM19,VDR,NOS2,ARL4A,PTGER4,TK1,NDP,PPARG,DHRS3,EDNRB,SEPT4,RYR2,PLAUR,SERPINE2,CHST8,PTGES,CNN1,CD44,EDNR…
Reproductive System Development and Function	1.13E-07-1.39E-04	INHA,LIF,BMP4,CTGF,XDH,LHCGR,OLR1,CCND1,RSPO3,ITGA9,ADAM28,STC2,ING2,ITGA4,PTX3,CXCL8,FST,FSTL3,MMP2,CITED1,INHBA,DDR1,MET,ETNK2,CCND2,AMH,LRP8,ESR2,HSD11B1,RBP4,SFRP2,INSL3,TTPA,PGF,FOXL2,PDE3B,CYP19A1,PLIN2,FSHR,TGFB2,VDR,NOS2,ARL4A,TK1,NDP,PPARG,SDC1,SEPT4,SERPINE2,CHST8,TRPM6,CNN1,CD44,SOX9,EFEMP1,PTGS2,DSG2,A2M,WNT5A
Visual System Development and Function	1.46E-07-1.38E-04	CTGF,SFRP2,BMP4,LIF,COL8A1,FBXW7,TTPA,CCND1,PGF,FOXL2,ALDH1A1,ANGPTL4,MAB21L2,TGFB2,HEY2,NOS2,FASLG,ITGA4,NDP,CXCL8,FST,SEMA5A,WNT2B,HCN1,THY1,PLAUR,VEGFC,MMP2,ADAMTS9,NFKBIZ,INHBA,MET,IL18,PPP2R3A,LRP8,SOX9,EFEMP1,PTGS2,EPHA2,RBP4
Endocrine System Development and Function	2.31E-07-1.27E-04	INHA,LIF,BMP4,NMB,BMP2,LHCGR,C1QTNF3,CYP19A1,FSHR,GSTA1,VDR,CXCL8,FST,NELL2,MMP2,INHBA,FDXR,CHST8,TLR2,DHRS9,AMH,PTGS2,ESR2,HSD11B1,CPE
Respiratory System Development and Function	2.89E-07-7.31E-05	LOX,BMP4,CTGF,LIF,BMP2,HEG1,FBXW7,CCND1,ALDH1A1,TMEM38B,LPL,ADAM19,TGFB2,HEY2,VDR,NOS2,PTGER4,TK1,CXCL8,FST,GREM1,MMP2,CITED1,INHBA,TLR2,MET,PTGES,TRPM6,CCND2,CD44,SOX9,HYDIN,ESR2,ELK3,HSD11B1,RBP4,WNT5A
Tissue Morphology	3.04E-07-1.14E-04	CTGF,BMP4,EPS8,PCLO,XDH,NMB,PLA2R1,GCLC,COL8A1,HLA-DQB1,CCND1,MYOZ2,SERPINB2,CHST2,ST8SIA4,TMEM38B,RAB38,HEY2,FASLG,ITGA4,CERS6,ETS1,AMACR,SEMA5A,Cmah,MMP2,DES,DDR1,MET,CCND2,ACTA2,KRT18,EPHA2,ESR2,HSD11B1,CPE,APOD,CNN2,RAP2A,CTHRC1,MAP3K5,EFNB2,PDE3B,PLIN2,MUSK,DCC,PFN2,FABP5,VDR,ENPP1,UCP2,TGFBI,GREM1,LAMC2,RASGRP3,PTGES,CNN1,CD44,SOX9,PTGS2,JAK3,ST3GAL4,INHA,LIF,CD36,LHCGR,FBXW7,OLR1,RSPO3,SEM…
Nutritional Disease	3.07E-07-1.33E-05	LOX,INHA,ANGPT2,LIF,CA14,CD36,XDH,CA5B,LHCGR,CCND1,PGF,ANGPTL4,STC2,PDE3B,CYP19A1,HTR1E,FSHR,PLIN2,LPL,FABP5,OSMR,VDR,NOS2,PDK4,PPARG,CERS6,CXCL8,MFSD2A,SDC1,UCP2,ENPP1,GPT,INHBA,TLR2,IL18,ADAM12,IL1RN,CD44,PTGS2,CCDC80,A2M,ESR2,CPE,HSD11B1
Skeletal and Muscular Disorders	3.25E-07-1.38E-04	KCND2,LOX,ANGPT2,LIF,CTGF,BMP4,CD36,GCLC,HLA-DQB1,MAP3K5,OLR1,MYOZ2,LOXL2,LPL,IFI30,ASPN,HEY2,NOS2,FASLG,PDK4,PPARG,PTX3,FST,TGFBI,FSTL3,RYR2,TNNI3,TRPC4,INHBA,IL33,TLR2,PTGES,COLEC12,IL18,ACTA2,IL1RN,CD44,EDNRA,LRP8,PTGS2,APOD
Protein Synthesis	3.47E-07-1.06E-04	INHA,LIF,CD36,LHCGR,CASP4,OLR1,FOXL2,ANGPTL4,CYP19A1,PDE3B,FSHR,PLIN2,LPL,FABP5,VDR,NOS2,PDK4,PPARG,CERS6,AMACR,FSTL3,TLR2,CHST8,IL18,IL1RN,CD44,PTGS2,ESR2,CCDC80,A2M,CPE,HSD11B1
Renal and Urological System Development and Function	1.5E-06-1.01E-04	INHA,BMP4,LIF,BMP2,XDH,CD36,LHCGR,PGF,NPNT,ITGA11,PDE3B,CYP19A1,FSHR,PLIN2,GFRA1,TGFB2,VDR,ROBO2,CRIM1,NOS2,ARL4A,ING2,TK1,PPARG,SPRY1,AQP11,GREM1,CITED1,LAMC2,INHBA,DDR1,MET,CHST8,CCND2,AMH,CD44,EDNRA,SOX9,EFEMP1,PTGS2,ESR2,TNS1,RBP4,WNT5A
Skeletal and Muscular System Development and Function	1.68E-06-1.44E-04	INHA,LIF,BMP4,CTGF,CD36,XDH,LHCGR,CCND1,NPNT,TMEM38B,ITGA11,LPL,CHST11,HEY2,ING2,FASLG,PRKD1,PDK4,CXCL8,CAPN6,FST,FSTL3,XYLT1,TNNI3,MMP2,CITED1,DES,INHBA,DDR1,IL33,MET,TLR2,ANKRD1,IL18,ADAM12,IL1RN,LRP8,EPHA2,ESR2,HSD11B1,APOD,RBP4,LOX,ANGPT2,SFRP2,BMP2,CTHRC1,MAP3K5,EFNB2,VNN1,CYP19A1,FSHR,SRGN,ASPN,ADAM19,TGFB2,VDR,NOS2,PTGER4,PPARG,ENPP1,SDC1,EDNRB,RYR2,PLAUR,GREM1,SOX6,CD44,EDNRA,SOX9,PTGS2,J…
Nervous System Development and Function	2.88E-06-8.72E-05	EPS8,BMP4,LIF,CAMK1D,HLA-DQB1,CCND1,ST8SIA4,SEMA3D,ITGA9,KIF1A,HEY2,IL1RAP,FASLG,ITGA4,FST,SLITRK4,SEMA5A,SPOCK2,VEGFC,THY1,MMP2,DDR1,INHBA,NRXN1,MET,BASP1,NUAK1,ARHGEF28,GPM6A,LRP8,EPHA2,ESR2,RAP2A,LOX,EPB41L3,DPYSL3,BMP2,EFHD1,MAP3K5,EFNB2,CYP19A1,GFRA1,FSHR,MUSK,DCC,TGFB2,PFN2,ROBO2,PPARG,NDP,UCP2,CNTN1,SEPT4,RYR2,SERPINE2,PMP22,CD44,EDNRA,PTGS2,A2M,KCTD11,WNT5A
Tumor Morphology	3E-06-3.43E-05	LOX,INHA,SFRP2,BMP4,BMP2,NTS,CCND1,LOXL2,ADAM28,CYP19A1,GFRA1,TGFB2,DCC,NOS2,FASLG,ITGA4,PPARG,CXCL8,SDC1,FST,TGFBI,THY1,PLAUR,VEGFC,GREM1,INHBA,TLR2,MET,IL18,ADAM12,CLDN1,IL1RN,ANXA3,CD44,PTGS2,EPHA2,ESR2,KCTD11,WNT5A
Cellular Assembly and Organization	3.07E-06-9.66E-05	LIF,CTGF,EPS8,BMP4,PCLO,CAMK1D,MARK1,SEMA3D,ITGA9,ABLIM3,ARHGAP20,PRKCDBP,IL1RAP,PRKD1,ITGA4,ETS1,PTX3,CXCL8,CAPN6,SEMA5A,SLITRK4,SPOCK2,THY1,VEGFC,TPM3,MMP2,DES,INHBA,DDR1,NRXN1,MET,IL33,BASP1,ADAM12,NUAK1,ARHGEF28,KRT18,LRP8,GPM6A,ESR2,EPHA2,CNN2,RAP2A,LOX,ANGPT2,EPB41L3,DPYSL3,BMP2,EFHD1,NTS,CASP4,MAP3K5,EFNB2,ANGPTL4,CYP19A1,GFRA1,FSHR,MUSK,DCC,PFN2,ROBO2,ACTN1,PPARG,Pdlim3,CNTN1,SEPT4,RYR2,P…
Cellular Function and Maintenance	3.07E-06-9.66E-05	BMP4,EPS8,CTGF,PCLO,NMB,XDH,MARK1,HLA-DQB1,CCND1,TMEM38B,A4GALT,PRKCDBP,ABLIM3,PRKD1,FASLG,ITGA4,CLCA2,ETS1,CAPN6,TPM3,THY1,DES,DDR1,MET,BASP1,CTSL,KIAA1324,ARHGEF28,GPM6A,LRP8,KRT18,EPHA2,ESR2,HSD11B1,CPE,CNN2,RAP2A,EFHD1,CASP4,SGCZ,C1QTNF3,EFNB2,PDE3B,MUSK,DCC,PFN2,VDR,ROBO2,MLLT11,UCP2,ENPP1,CNTN1,NELL2,TRPC4,PVR,RASGRP3,F11R,CD44,SOX9,PTGS2,JAK3,WDR19,TM4SF1,LIF,CAMK1D,CD36,SEMA3D,STC2,ARHGAP…
Hematological Disease	6.51E-06-1.02E-04	INHA,CTGF,PCLO,CDCP1,CD36,CPT1B,XDH,LHCGR,FBXW7,HLA-DQB1,NEXN,CCND1,SERPINB2,ALDH1A1,VSTM4,SEMA3D,LPL,ABCB11,OSMR,GSTA1,HEY2,ING2,IL1RAP,FASLG,ITGA4,ETS1,CXCL8,AMACR,CPT1A,PLEKHA7,PTPRD,SEMA5A,RRM2,VEGFC,MMP2,ADAMTS9,DES,INHBA,MTCP1,DDR1,MET,TLR2,IL18,CTSL,CCND2,IL1RN,PDE1B,ARHGEF28,KRT18,LRP8,EPHA2,TNS1,ESR2,ANGPT2,EMILIN2,SRPX,PRR15,MVK,HEG1,SGCZ,PGF,ANGPTL4,PDE3B,FSHR,GFRA1,F5,DCC,NOS2,PTGER4,…
Drug Metabolism	1.16E-05-2.34E-05	CXCL8,INHA,BMP4,DHRS9,AMH,BMP2,FSHR,LHCGR,MMP2,GSTA1,INHBA
Immunological Disease	1.16E-05-1.4E-04	ANGPT2,LIF,EPS8,CDCP1,CPT1B,CASP4,HLA-DQB1,SERPINB2,PGF,ITGA9,LPL,IFI30,OSMR,FABP5,VDR,NOS2,IL1RAP,FASLG,PTGER4,ITGA4,PDK4,PPARG,CXCL8,CPT1A,SDC1,RRM2,TPM3,GPT,MMP2,NFKBIZ,DDR1,TLR2,IL33,F11R,PTGES,IL18,CTSL,IL1RN,ANXA3,CD44,PDE8B,PTGS2,JAK3,EPHA2,ESR2,FCGBP
Lymphoid Tissue Structure and Development	1.18E-05-1.36E-04	PPARG,CXCL8,LOX,LIF,BMP4,EDNRB,BMP2,VEGFC,INHBA,IL33,TLR2,RASGRP3,IL18,CCND2,IL1RN,TGFB2,CD44,VDR,PTGS2,JAK3,NOS2,PRKD1,FASLG
Carbohydrate Metabolism	1.27E-05-1.38E-04	CTGF,BMP4,CD36,CA5B,LHCGR,GCLC,CHST2,ALDH1A1,ST8SIA4,LPL,ABCB11,CHST11,PDK4,CXCL8,CPT1A,FSTL3,Cmah,XYLT1,VEGFC,MMP2,INHBA,TLR2,PRPS2,IL18,ETNK2,GK,IL1RN,B3GNT3,NUAK1,CCDC80,ESR2,CPE,HSD11B1,APOD,BMP2,NTS,CTHRC1,B3GALT2,CYP19A1,PDE3B,PLIN2,FSHR,TGFB2,ASPN,FABP5,VDR,NOS2,PTGER4,PPARG,UCP2,ENPP1,ST3GAL6,CHST8,CD44,PTGS2,CEMIP
Respiratory Disease	1.49E-05-8.09E-05	NMB,MARK1,LHCGR,FBXW7,HLA-DQB1,OLR1,CCND1,RSPO3,ALDH1A1,TMEM38B,ADAM28,ITGA9,KIF1A,IFI30,OSMR,HEY2,FASLG,ITGA4,PDK4,PTX3,CXCL8,RRM2,TNNI3,THY1,HCN1,VEGFC,MMP2,GALNT13,NRXN1,TLR2,MET,IL18,ADAM12,ELK3,ESR2,YEATS4,LOX,ANGPT2,TREM1,SRPX,BMP2,NTS,HEG1,MAP3K5,PGF,EFNB2,ANGPTL4,CYP19A1,TGFB2,DCC,FABP5,NOS2,TK1,PPARG,TGFBI,EDNRB,RYR2,PLAUR,CCDC3,PTGES,CD44,EDNRA,PTGS2,SPRY3,FCGBP,WNT5A
Cell Signaling	1.49E-05-3.7E-05	PPARG,CERS6,PTX3,ANGPT2,TREM1,UCP2,LIF,EDNRB,XDH,NMB,BMP2,VEGFC,PGF,TLR2,MET,IL18,CYP19A1,IL1RN,STC2,TLR6,PTGS2,NOS2,FASLG,RBP4,WNT5A,ITGA4
Infectious Diseases	1.53E-05-5.85E-05	PPARG,CXCL8,TREM1,CD36,TNNI3,MMP2,HLA-DQB1,TLR2,IL18,PDE3B,IL1RN,F5,CD44,A2M,FASLG,ITGA4
Digestive System Development and Function	2.11E-05-1.38E-04	INHA,BMP4,CTGF,LIF,XDH,CD36,NTS,CTHRC1,CCND1,ANGPTL4,ITGA11,PDE3B,CYP19A1,GFRA1,LPL,TGFB2,ABCB11,OSMR,VDR,NOS2,FASLG,TK1,PPARG,PTX3,MFSD2A,FST,EDNRB,FSTL3,LAMC2,INHBA,TLR2,MET,IL18,IL1RN,EDNRA,SOX9,PTGS2,JAK3,ESR2,A2M,WNT5A
Hepatic System Development and Function	2.11E-05-2.11E-05	PPARG,CTGF,BMP4,FST,EDNRB,XDH,NTS,CCND1,INHBA,MET,IL18,IL1RN,EDNRA,OSMR,PTGS2,FASLG
Cellular Compromise	2.37E-05-3.43E-05	IL18,BMP4,SDC1,TGFBI,CD44,THY1,EPHA2,ITGA4
Inflammatory Disease	3.62E-05-1.4E-04	PPARG,CXCL8,LIF,SDC1,THY1,PLAUR,CASP4,MMP2,HLA-DQB1,TLR2,IL18,ITGA9,IL1RN,CD44,IFI30,FABP5,SOX9,PTGS2,VDR,NOS2,ESR2,FASLG,PTGER4,ITGA4
Neurological Disease	4.5E-05-1.4E-04	LIF,CTGF,CD36,MVK,CASP4,HLA-DQB1,OLR1,ITGA9,PDE3B,LPL,IFI30,VDR,NOS2,FASLG,PTGER4,ITGA4,PPARG,CXCL8,SDC1,THY1,MMP2,NRXN1,SERPINE2,GABBR2,IL18,PHLPP2,ACTA2,ADAM12,IL1RN,CNN1,CD44,TAGLN,LRP8,PTGS2,ESR2,A2M,HSD11B1,QPCT,APOD
Psychological Disorders	4.5E-05-4.5E-05	CTGF,CD36,MVK,CASP4,OLR1,PDE3B,LPL,VDR,NOS2,PTGER4,PPARG,CXCL8,SDC1,THY1,MMP2,NRXN1,SERPINE2,GABBR2,PHLPP2,ACTA2,ADAM12,CNN1,TAGLN,LRP8,PTGS2,ESR2,A2M,HSD11B1,QPCT,APOD
Hair and Skin Development and Function	5.02E-05-5.02E-05	PPARG,CTGF,BMP4,FST,MVK,THY1,VEGFC,FBXW7,MAP3K5,LAMC2,CCND1,INHBA,CCND2,CTSL,CLDN1,GFRA1,TGFB2,KRT18,FABP5,SOX9,PTGS2,VDR,EPHA2
Energy Production	1E-04-1E-04	PPARG,IL18,CTGF,UCP2,SOX6,CD36,XDH,LPL,NUAK1,ESR2,PDK4
Nucleic Acid Metabolism	1E-04-1E-04	PPARG,IL18,CTGF,UCP2,SOX6,CD36,XDH,LPL,NUAK1,ESR2,PDK4
Hematopoiesis	1.05E-04-1.05E-04	BMP2,PTGS2,PRKD1,PTGER4
Protein Trafficking	1.05E-04-1.05E-04	ANGPT2,EDNRB,CNN1,EDNRA
Behavior	1.17E-04-1.17E-04	BMP4,EPS8,CD36,NMB,LHCGR,CCND1,ITGA11,KIF1A,TRIB2,NPTX2,CERS6,MFSD2A,CPT1A,Cmah,HCN1,NRXN1,MET,TLR2,IL18,IL1RN,PDE1B,LRP8,ESR2,CCDC80,HSD11B1,CPE,APOD,RAP2A,LOX,NTS,EFNB2,CYP19A1,GFRA1,FSHR,PLIN2,MUSK,DCC,PFN2,VDR,NOS2,TK1,PPARG,CNTN1,PLAUR,NFKBIZ,CHST8,GABBR2,PDE8B,PTGS2,QPCT
Hereditary Disorder	1.38E-04-1.38E-04	LOX,COLEC12,TGFBI,LPL,IFI30,ASPN,HLA-DQB1,LOXL2,PDK4
